# Supplementary material for: Distributed gene expression modelling for exploring variability in epigenetic function
Source: BMC Bioinformatics. 2016 Nov 5;17:446. doi: 10.1186/s12859-016-1313-1 (PMC5097851; doi:10.1186/s12859-016-1313-1)
Supplement: Additional file 1 — A single-node implementation of our code is provided for convenient reproduction of our experimental results. (ZIP 363 kb) [file 12859_2016_1313_MOESM1_ESM.zip]

Archive with 15 entries (12 files):
- Code/
- Code/.DS_Store
- __MACOSX/
- __MACOSX/Code/
- __MACOSX/Code/._.DS_Store
- Code/expected_output.png
- __MACOSX/Code/._expected_output.png
- Code/IllegalDimensionException.java
- Code/k562.csv
- Code/LinearRegression.java
- Code/Matrix.java
- Code/MatrixMathematics.java
- Code/NoSquareException.java
- Code/README
- __MACOSX/Code/._README
