# Supplementary material for: Distributed gene expression modelling for exploring variability in epigenetic function
Source: BMC Bioinformatics. 2016 Nov 5;17:446. doi: 10.1186/s12859-016-1313-1 (PMC5097851; doi:10.1186/s12859-016-1313-1)
Supplement: Additional file 1 — A single-node implementation of our code is provided for convenient reproduction of our experimental results. (ZIP 363 kb) [file 12859_2016_1313_MOESM1_ESM.zip › Code/k562.csv]

y	x1	x2	x3	x4
4.8357825	8.99384469	9.904039403	6.095288954	7.362848698
1.905747778	9.703884735	9.407307497	6.072312252	7.575995087
3.335677503	9.648197809	9.805623317	6.239265493	7.385429799
0.097553913	8.052258396	6.6937712	7.33584299	7.115160277
4.687550607	8.956118882	8.876455206	5.984647658	7.535830748
5.004691573	9.629229643	9.636804781	6.279799919	7.64721359
2.923807165	9.03835562	8.854248136	6.796601479	6.920000981
2.982492864	9.580871676	10.14021838	5.992270467	7.047796199
1.549654593	9.965000253	9.805195334	6.596547112	7.357250439
2.506216625	9.794310879	9.597809864	6.829059502	7.475702304
5.33765726	8.292248081	8.982445567	5.636515132	7.248789033
0.503548384	7.668860347	7.461870581	6.197994928	6.43743416
2.606960947	9.516194336	10.04820762	6.559730551	7.397708959
3.725209305	9.75450019	9.973975841	6.441395553	7.482569589
3.087116367	9.523204699	10.07322358	6.554277254	7.388204549
2.177307713	8.814211567	8.900341814	5.851290789	6.724026174
2.602122789	8.794109544	8.983520085	6.11880664	6.298952626
4.973143793	8.986226366	9.138328674	6.104798215	6.843665794
3.309622007	7.976677941	7.845604113	5.783219087	6.42195006
3.787490044	8.462339928	9.0459279	6.375777011	6.5410898
5.035725393	9.455342481	9.917354957	6.246265547	6.793467389
2.58223886	9.413268161	9.483513706	6.146933229	6.716789924
3.658489062	9.053658505	9.641166491	5.337561193	7.23007116
1.40923892	8.405680506	7.508787471	6.030498715	6.415165102
3.458064676	9.32183882	9.076616974	6.362065098	6.964060889
1.776659489	8.513955997	8.335709741	6.093303951	6.797941659
2.191675961	9.19936841	9.112789295	6.372366619	6.814939193
1.567848271	8.594805906	8.969297597	4.852091293	6.739953221
3.769734728	8.255308879	9.281640987	5.480656284	6.770974208
2.933952283	9.198308286	9.605916752	5.880317304	7.816401023
2.16500574	9.024733439	9.796067142	6.353189764	7.259651314
4.358063454	8.546487919	9.135918516	5.745574229	6.64160154
0.34281966	6.667263707	6.117396962	6.822024271	6.622738092
6.626700846	9.28463862	9.14986825	6.7829187	7.735643312
4.480734123	8.333481927	9.437730898	6.070096208	7.27189875
2.735601036	8.323996775	8.072954088	5.817120018	6.478450556
4.686534087	8.953991595	9.554049223	6.596656312	7.720639338
5.112262426	8.227396957	8.616408496	5.615474407	7.02500563
5.590364323	9.386831639	9.828384627	6.003399221	7.604296941
4.720626595	8.119243858	8.660482847	5.623308275	6.030691039
2.167890375	8.733104277	8.29578819	5.969634381	6.431526892
3.702165083	8.688642554	9.250353088	5.768330761	6.755630571
3.314501615	9.644820449	9.597505728	6.508592505	7.521643071
1.725298898	8.543172818	8.323297773	6.497561268	6.537041462
6.939041839	9.024926052	9.210844255	6.379175812	7.087674649
0.846134206	6.680404459	6.44407019	6.234100798	6.674360946
4.62553174	9.237239339	9.222197804	6.124250451	7.295192645
3.11561463	9.944041994	10.08511887	6.849449094	7.344874498
3.067696271	9.05946168	9.535751666	7.294377761	8.157955047
0.260207361	7.711620798	7.520039709	6.274238126	7.109814769
0.032811735	6.743259313	5.663805502	7.777709011	7.181318721
3.880647682	8.453869977	9.046889257	5.768330761	7.381502282
3.768825655	7.480270687	9.022834213	5.662694727	6.682110168
4.443852569	8.736733484	9.245282724	5.968202468	6.994227351
2.512255231	6.262410931	5.741473846	6.722968129	6.676076986
6.31051712	8.315145608	8.702470404	6.10265308	6.937392691
1.907856284	8.889021559	8.444484901	6.414117164	7.089410642
3.604694876	9.36271119	9.505573866	6.935604828	7.389687861
3.078455244	8.487838571	8.880401963	5.837855556	6.628677843
3.563593546	9.143191525	9.385301581	6.080944779	7.202214891
4.578078534	8.846980296	9.572157278	6.181096956	7.27506199
5.482468876	8.884377537	9.10168556	6.155626634	8.142109932
3.623701922	8.908045401	9.576726415	6.295712109	7.355564831
4.415203283	8.679842541	9.478503183	5.949398569	7.014060158
1.341001118	8.766375595	8.906994952	6.039688795	6.758606755
4.658475648	9.207841262	9.820540635	6.452177617	7.907740026
3.093338368	8.853036679	9.138749855	6.178114378	6.38404988
2.81734884	8.359856162	8.837408301	5.936381559	6.970918735
0.895627629	6.825330914	9.167983878	6.655802301	7.325781603
2.584125432	9.252418546	9.240512588	5.483319309	6.996938468
2.77975214	8.864837098	8.73155593	7.261674922	7.057967522
1.469772645	9.532557201	9.214443951	6.715142403	7.358729388
0.229056961	7.6654162	6.386073751	7.663013256	7.191851494
3.507490016	9.573743833	10.69182309	7.14248014	7.505536581
3.252755361	9.505907283	9.206468898	6.720462835	7.605531976
3.124009249	9.571962264	9.23239146	5.800555299	7.259369934
2.843680733	9.006126533	9.272488547	6.173623765	8.135124332
1.772387064	8.510820972	8.787366906	5.768330761	6.629206466
0.125697037	7.507207277	5.584412265	6.140061594	6.702649597
0.497496906	8.097377699	7.17930855	6.941732429	7.164875644
2.354354189	8.42917481	8.943150902	4.792216348	6.435126774
2.616338326	7.935601825	8.56257951	5.873589418	6.416734952
2.731792845	9.074209044	7.949642126	6.258743472	7.283998
3.830100484	9.089942934	9.185719767	5.905260276	6.822372854
0.458554304	6.037781147	5.563461746	7.358270638	6.559617244
2.168973312	8.459326807	8.689464441	6.400791622	6.988266421
4.277609279	9.402453838	9.06915463	6.737869499	7.370885735
0.167465049	7.319706415	6.329795381	7.955663696	6.973169295
3.100888035	9.014101634	8.914744418	5.733222295	8.009456237
2.679290363	8.381016069	9.164422091	6.461470618	6.608056426
0.345838797	8.155408152	7.812880065	6.687708485	6.301302787
3.439578525	8.89903207	9.393528227	6.71562725	7.018080257
3.467389417	8.531253914	8.630564765	6.684013112	7.026640718
1.605742626	9.41833618	9.367091105	6.162898099	7.659548877
1.721158749	9.625433651	9.621310305	5.98505031	7.101017455
3.810646783	9.564062967	9.256697111	6.905353399	7.547670723
2.570376651	9.240504825	10.10454908	6.72517913	7.524453579
2.113790704	7.681486772	6.168275312	6.009703342	6.380803142
2.289620905	7.765535333	8.361857865	5.480656284	6.521271096
4.756984821	9.062434168	9.413202852	6.331789671	7.380455658
3.597451949	8.930933318	10.05442508	6.051247297	7.375005513
1.568861325	8.939937501	9.494586554	6.436152937	7.135369459
4.392989481	9.328635284	7.112230305	6.493211353	7.717903165
2.740236058	8.464332398	9.11590662	5.500131397	6.946823059
2.699096855	8.776525195	8.249219693	6.328796743	7.118988835
4.324379585	8.977146501	9.34766457	6.206579991	7.019154331
3.500494033	8.454517513	8.909051497	6.579253141	7.195817841
3.75232796	8.704542117	8.84218263	5.529444834	6.546500485
3.099220383	8.482966112	7.621646061	6.612795244	7.716977569
0.071005444	5.958121248	5.337561193	5.411665981	7.064896501
2.503943868	8.841858882	8.830718455	5.638224978	6.794722204
0.132011451	5.693878143	5.076212298	5.998446324	6.363858315
4.203027738	8.416373511	9.119101904	5.839020902	6.450788822
0.475991262	9.105450869	9.518160315	6.005373531	7.38721445
2.975010452	8.292628694	8.225342514	6.028766133	6.875976678
4.875047723	9.262325436	9.082507013	6.173790444	6.797316465
4.03336543	8.3827746	8.836397208	5.466895853	6.382427829
5.007425004	9.403357863	9.741504953	6.88182295	7.648244183
0.04277717	5.482986819	4.159127135	5.919975756	6.214932045
1.995498278	8.976125778	9.665342036	6.259814537	6.88788009
3.619322387	6.421429772	6.007934321	7.71083272	6.621567198
0.106796886	7.76956466	6.305840568	6.235198571	6.699009126
0.239975651	6.584461755	5.260434762	6.492484524	6.576248644
1.776350639	9.585225308	10.38218825	6.579253141	7.783590789
0.418938259	6.688007513	6.008131033	5.489285314	7.137978347
1.199456834	7.708177344	7.480992481	7.179064619	6.493816641
3.315166737	7.796469412	8.888701593	6.321203088	6.536229824
1.465007172	7.657547631	7.666915113	6.110318609	6.786447308
4.53651296	6.72700193	7.18144042	6.456709324	7.043125744
0.135801027	6.638883588	6.327939972	7.109749403	6.209961338
1.335306375	8.541394014	8.016925084	6.950739055	6.755816842
3.681007038	8.081277219	9.011206288	6.390511901	6.69079413
2.504838943	8.761249367	8.51974996	6.049361592	6.522565436
2.67252797	7.858980778	8.850712522	5.874039355	6.533442054
2.037073207	8.836083212	9.140887406	6.247814482	7.069194349
4.51464718	8.847670371	9.414625625	6.533790951	7.515257718
3.798392585	8.629278279	9.726974696	6.561767895	7.682703833
2.138649064	9.432965395	9.447888484	6.494421562	7.320977332
6.777278538	9.635696997	10.48437939	6.845540524	7.895093443
0.281071256	6.7748193	6.856547299	6.619648228	6.624757322
3.210966975	9.463033411	10.02820825	6.317745392	7.291711168
3.980907787	8.894763518	9.649946652	6.325651657	7.877473171
4.084226173	9.199093371	8.94137277	6.560070397	7.238727215
2.972891483	8.87043828	8.680793964	6.356110675	7.099037259
0.401156089	7.854148505	7.288873515	7.043963848	6.873164906
3.717762963	9.535399156	9.527891883	6.90799625	8.15524732
3.275786416	9.254487402	8.675932215	6.473152066	6.623801353
4.14508454	9.123570432	9.687240172	6.172456233	7.246853146
0.876662523	5.128275663	5.884109776	5.656563307	6.224007746
0.094052351	7.666503136	6.970468015	6.035104312	6.291572569
3.782715428	8.924235739	9.258719032	6.168610429	6.928421239
2.667109649	8.987676721	8.948767811	5.905260276	6.522330226
4.134470625	8.465091193	8.127239249	4.852091293	6.718724717
3.596032093	9.630612649	9.547874906	5.78099992	7.503378133
0.270290148	6.520800011	5.170516277	5.740446118	6.248278695
2.271897143	8.949578041	8.437197196	6.410177587	6.973244226
1.720960929	8.905639652	8.839659247	6.914851037	6.973244226
0.149188012	7.112034668	6.998912221	7.435839467	6.882151303
0.768623356	7.849011909	6.338314476	6.014210006	6.902864343
2.228448336	8.374799843	8.615988234	5.793754329	6.793288002
4.38482047	9.152957003	9.314685981	6.235825329	7.023724128
0.54271577	6.502132409	6.063790617	7.308409279	6.898352218
2.440811411	9.430689629	9.652541061	5.749657868	7.335530099
2.473052281	9.21582929	9.441521938	6.779923199	7.144439373
6.069791695	9.230895667	9.608015219	6.473646135	7.481172848
6.325087606	9.722507499	9.8878743	6.5410898	8.286964664
4.282247669	9.076964409	9.732181901	6.70255138	7.435414769
2.115961359	5.188533639	5.641352123	4.461894794	6.011469239
0.44448183	6.936615752	5.943121171	6.433842589	6.311520295
1.96213026	9.443564153	8.898474909	5.992470285	7.35408119
0.624519846	6.629523506	6.01596797	7.387709622	6.973244226
1.659696364	8.950169717	8.809098356	5.715194758	6.536693698
4.328080476	9.419544019	9.309244095	6.405429516	7.630500332
1.42436686	8.657692284	8.429751224	6.527492111	6.840761554
5.387829155	9.07883665	9.565539032	5.806829337	7.134859613
4.660970861	9.126071425	9.910248647	6.457462616	7.188896573
2.643814504	9.649750768	10.37252822	6.618153146	7.654329701
4.015658321	9.523321708	9.592605092	6.646184388	7.773476842
2.227204875	5.946055528	6.085506367	6.950125794	6.719497587
5.529964534	8.293049202	10.07312568	6.273182406	7.372646253
5.908398457	8.332693322	8.724103317	5.984849004	6.815816615
3.808402323	9.331176528	9.398498205	6.388093534	7.378309147
0.307821377	7.589315846	6.781467456	6.930925736	6.311955864
5.136583531	8.826076934	9.747123762	5.952938348	6.940339566
2.405811225	9.360372877	9.400940904	6.356110675	7.050227343
2.981584669	8.060502255	9.149434722	5.889660942	6.704023624
0.054634264	7.99844303	6.608272315	5.79618856	6.40251678
2.934557939	8.332077392	8.525431205	6.196529738	6.703434987
0.561701694	6.725083101	5.410236445	4.927306191	6.10515529
1.706817634	9.223430333	8.50841885	6.38836253	6.99949629
2.540007595	5.766579263	4.964291017	5.728030284	6.22890929
1.890631078	8.985835911	9.072787202	6.622738092	7.948173448
0.132627764	8.030865145	5.919116108	5.868626708	6.26955431
2.077831989	8.961468689	8.313852327	5.85312984	6.83973451
4.270361407	8.320185173	9.598851915	6.267735314	7.13855012
1.33318121	9.254648133	8.764378241	6.510260555	7.160660157
3.073423294	9.348884189	9.044880666	6.46533811	7.344047412
3.042678232	8.779655936	8.622288104	6.941732429	6.871092371
0.481874792	8.82823628	8.318976431	7.79152299	6.815816615
4.406980153	9.176609851	9.586269562	6.246885409	7.3239893
3.357317978	8.657706186	9.456594022	6.104798215	7.278436163
2.45815201	8.78325525	10.09474903	6.767850649	7.528375066
1.61402287	7.651557776	7.175826891	6.867184338	6.251676357
0.358410994	7.908328469	7.53915499	6.654875568	5.96512716
1.580442808	8.73933787	8.947010058	5.337561193	6.497320102
2.038041797	9.405630808	9.572647431	5.867268956	7.0070583
3.436303758	9.63150559	9.131565539	6.120741709	7.284766512
2.987814888	9.154015504	10.1198111	6.800260391	7.467919814
5.391607539	8.550550632	9.35220793	6.186706559	7.075978626
2.687224984	8.915099152	9.847771865	6.150351421	7.057898678
4.660011184	8.914529367	9.842785931	6.048795187	6.910472581
3.349000944	8.508677072	8.447319979	5.933842448	6.758792473
4.07409591	8.41414117	8.842679611	5.490276197	7.173621686
5.568789145	7.717048799	9.465100419	6.226698664	7.076789655
1.892753658	7.537323762	7.13000307	6.711644547	6.397865326
0.131011345	7.489434755	6.978400987	7.30233514	6.822808412
3.616058037	9.396248828	9.553748505	6.498886643	7.241309488
2.46729963	9.246224766	9.381600989	5.950649334	6.649607794
2.623759181	8.592864547	8.350543444	6.313986013	6.493211353
4.169968169	9.643731887	9.748750037	6.355971777	7.204060622
2.571112539	8.521933976	7.780921542	6.652709844	7.164071115
0.051237982	6.709695994	5.789357726	6.383509488	6.741749313
2.761190249	9.160435598	9.793480707	6.169615109	7.032236616
6.056725082	9.223746122	9.322418283	6.643791429	7.301472095
1.827803364	8.693671068	8.970833688	6.412280626	6.959133472
2.58370843	8.990880045	9.709645492	6.220832661	7.070758813
1.543963216	8.643452235	7.203406075	5.883887087	6.584019523
2.470426151	9.328180303	8.830332484	6.238172179	6.996352903
1.667487826	7.438619142	6.613117529	5.840417527	6.526438437
3.965891137	9.57018868	9.994446463	6.510022432	7.192814479
3.093238512	8.995412991	9.279702251	6.270613865	6.909275122
0.953124655	7.374102624	6.066948383	6.335624607	6.760091532
1.950774915	8.720349549	8.678835766	5.643337045	6.571556964
3.037823574	8.031333419	9.049532932	5.22963885	6.505726502
0.113463984	7.71179982	6.430495969	6.517496187	7.136515663
2.84820171	9.037405041	8.805674967	6.127223232	6.792749645
4.400345057	8.751233977	9.199570596	6.207063741	7.188292454
2.243987897	9.144730355	8.52970661	7.690377675	7.376958979
2.939110453	9.39970375	9.030256324	6.648053153	7.276722842
4.114311189	8.42407745	9.038716603	5.72698864	6.091133991
2.930690612	8.79163198	8.794206578	5.545192703	6.527492111
0.104495304	7.307283244	6.581694593	7.424213369	6.777647891
6.17942158	8.847060829	9.539500229	6.347602411	7.261899515
2.519397481	8.818576987	8.507223701	6.37672984	6.619754934
5.423727136	8.492228184	9.068288222	6.060062787	6.512876167
1.114762138	6.366748275	7.343633612	6.257211385	6.982640953
5.743701788	9.248306462	9.149604755	6.996426117	7.656034601
3.812527933	8.742919031	9.033125767	5.990670487	6.901416236
1.542420074	8.729099466	9.038460129	5.82400093	6.955326561
3.468787889	8.286219124	9.266811447	6.041783013	7.036254802
3.325698543	9.077010115	9.192909341	6.237859583	7.033648345
2.13885663	8.895114445	8.653331214	6.064162637	6.825938842
4.743675346	9.009564797	7.416066104	5.438793596	6.979741867
1.761813607	7.966128857	8.492933327	5.605815582	5.764573786
3.034548102	7.972162641	8.218355868	5.968407152	6.623163532
5.165382226	8.200859287	9.359167198	5.995861091	6.911349807
3.588740752	9.138947491	9.499744966	5.958534722	7.057278866
4.232354797	8.968961581	9.461198702	6.210122069	7.325781603
1.851545889	7.985212141	9.05537871	6.472039518	7.080498477
5.344059391	8.54086288	9.26442697	5.819498098	6.976087471
0.299349322	7.053482752	5.645318034	6.255369778	6.205450331
6.104858518	9.40003469	9.77965526	6.080578952	7.184963258
4.489201463	8.933437347	9.6562306	6.5967655	7.057898678
0.574216971	8.264311888	7.738122232	6.208996405	6.948898143
2.374673278	8.568646509	9.057860309	6.269099871	6.413068127
2.524573034	8.924459361	8.627932846	6.099067598	6.610536336
1.214033896	8.938510668	9.067836287	5.962865908	6.937004297
2.803361621	8.731568843	8.470990122	7.39863976	6.718821358
2.993234915	7.535104764	6.793557071	6.114040991	6.552795187
4.324330451	8.57864198	8.627660677	6.533209389	7.044801251
5.47701525	8.889352451	9.541237099	6.4281725	7.38661992
2.049335128	8.789392038	8.505217812	6.104798215	7.007927171
0.445413465	7.357964687	6.722005297	6.783552958	6.999277304
3.385230084	9.446840729	9.509134482	6.140923135	7.385578642
0.527232535	7.271509591	7.021084761	7.158358949	6.478204736
3.388876583	8.880401963	9.332366844	6.143503314	6.803106855
3.667284685	8.916903121	9.149460229	5.337945716	6.786718224
1.408611967	7.809054358	7.119701015	5.963071688	7.118470566
4.556654441	9.55370878	9.79199718	6.662674453	7.288928161
2.973475197	9.566996121	9.227055896	6.139889197	6.906475462
0.859716857	7.16301806	5.908090322	6.12390013	6.405165073
3.62453244	9.434328373	9.901445471	6.543510959	7.463432219
3.586986814	7.982074992	8.519686121	5.888553171	6.327939972
0.070077016	6.670920006	5.6253293	7.617169674	6.704317813
4.122414357	9.24682659	9.157057743	5.931296873	6.761851847
0.447247998	8.985134712	8.697031696	6.285181865	8.436035242
0.554732104	7.640238782	6.246265547	7.124543321	6.542358757
2.938433242	8.779114304	8.645523111	6.322927463	6.925124539
0.148988729	8.431443611	8.126837448	7.069670749	7.03688778
2.595613412	8.136483219	6.716693087	6.75618928	6.796601479
1.127288279	5.545192703	5.941860948	5.64814123	6.443052124
3.189658558	9.367904655	9.839469432	6.23832844	7.060854713
0.020561835	8.224635323	7.187627501	6.870760366	6.651056615
2.04861288	9.257048379	9.089265938	6.267583581	7.057967522
4.029711614	8.691791697	8.662933778	5.717038522	6.577028455
1.574318853	8.645072673	8.822899862	5.480656284	6.32149069
0.231281188	7.496830311	6.084231219	7.258694297	6.736161399
2.809850893	9.17632848	9.571962264	6.165254188	7.242798434
0.16015737	7.806712818	7.032448502	7.661056604	7.040677252
5.176719199	8.955128088	8.86111194	6.662367752	7.504788259
2.552452067	9.197457756	9.270675078	6.060996048	6.818094315
0.026699363	5.578686933	5.246630654	6.184235612	5.830130027
2.263364523	7.974698124	7.998846131	6.079114302	6.712811859
3.926432668	8.597068535	9.119715212	6.469314734	6.990920111
1.869253074	8.888944335	8.751980713	6.248433385	6.70657039
0.113358979	7.326781786	6.899724123	7.318115495	6.471915825
5.255375289	8.782948646	9.30962085	5.817120018	7.297633322
3.560221014	7.939201725	7.798703756	6.015187034	6.665940084
2.63258439	7.769226685	7.215240519	6.266672702	6.65806404
4.437399276	8.713733212	9.182525099	6.17910956	7.079084004
3.294506663	8.90381523	9.30496669	5.950649334	6.766653764
5.125555246	8.491735929	9.345521411	6.60708435	6.952653074
4.565698188	8.341677281	9.618644118	6.2833911	7.165246747
3.52084928	8.865887595	9.666534086	6.222580205	7.036184447
3.686978647	9.025272662	9.75264141	6.324792186	7.166544524
3.767867403	8.52484389	8.579348911	5.576872103	6.913738339
0.186630352	8.55205059	7.993971161	7.181866249	7.149729052
2.856802711	8.469380194	9.107164148	5.662972536	7.878473732
3.593655394	9.310011944	9.576521196	6.262715946	7.112295509
2.395999909	8.583535121	8.85543531	6.233943875	6.815378
2.52631911	8.11626188	7.894169049	5.337561193	6.565830173
5.585588894	8.545617407	9.123142808	5.944799	7.053413599
0.093216018	7.917521915	6.062114813	6.133142413	6.734925954
3.586223571	9.194332944	8.969572435	6.510260555	7.236714161
2.406353593	8.164692462	7.932276134	6.799636646	6.9706934
3.054722804	8.924778734	9.344472592	6.185224724	7.22209929
3.365043394	9.553578246	9.825227591	6.655802301	7.381352832
2.917789968	8.269244587	8.506366838	6.619007752	6.864347699
1.761362258	9.313344522	9.326643209	6.338314476	7.382448285
2.48209589	9.858126106	9.497550339	6.510379595	7.494741933
0.095555679	7.071234469	6.383509488	7.566228464	6.840504892
3.057111902	9.024598587	9.012406388	5.954807288	7.279098597
2.783922885	9.008606015	9.150862104	5.908090322	7.119895158
0.731230614	7.272398875	5.887222225	6.344937442	6.870594322
2.278848833	9.252180737	9.626336505	6.298952626	7.418709254
3.669593795	8.17002726	9.301700952	6.356110675	6.749276614
4.450044112	8.821283925	9.24093166	6.064534518	7.466685444
3.675702942	8.951362384	9.70198318	6.666754829	7.153240023
2.802329874	8.983319329	9.735911153	6.648053153	7.362645673
7.294282254	9.166681034	9.123579157	6.482497884	6.969866738
0.100442566	8.342725569	7.883461573	6.742882026	6.208513589
5.482366196	9.214667009	8.92662909	6.305256203	6.943972413
1.924717016	7.356433529	6.98952043	7.855544828	7.092408142
0.364333511	7.435131536	6.761388907	7.380555384	6.093123301
2.385223818	9.253001324	9.13849201	6.639720668	7.434564831
0.242854737	7.284656761	6.273031497	6.872087724	7.028769432
1.482559502	9.777806412	8.94184376	6.439863972	7.428547428
2.765219991	8.700381067	8.455181653	5.784449833	6.689700313
1.43310401	6.99949629	6.239265493	7.504083445	6.819143815
0.220366712	8.955148739	8.545399661	5.83200837	6.830097562
3.988079857	9.520345428	9.357103841	6.425973145	7.487778867
2.953305719	8.841014331	8.726870505	6.115808695	7.046265021
2.859155308	8.825313005	8.27482611	6.563123822	6.919921952
3.932628263	7.318911272	6.033571468	6.117573281	6.972644617
3.947274992	8.51615269	9.16795884	6.113155965	7.174479843
3.091346543	9.431972388	9.762628812	6.121795625	7.061883836
0.186932729	7.428357314	6.918498354	7.792283031	6.953646918
4.256411833	9.006028403	9.471633299	6.002410602	6.880261801
0.547061431	8.01333005	7.308409279	7.862897573	7.019297454
4.011059806	9.430747389	10.22707427	6.548679501	7.520299889
2.118491343	8.470822542	9.513551251	6.133663016	7.022512311
4.721589787	6.193756287	6.328511234	7.312313754	6.374005059
3.930683668	9.70746294	9.748586595	6.120390157	7.337666238
3.748416468	7.898930962	7.896314717	5.880317304	6.26256345
4.447313325	9.212282495	9.592654217	6.99788928	7.283998
2.229364711	8.818352065	9.122610203	5.908090322	6.961638118
0.033651922	8.423111106	7.903049546	6.099965174	6.277098045
3.851638849	8.958416632	8.73501061	6.192448467	6.993273049
2.756453127	9.026888591	9.412366519	5.618673394	6.886491827
0.071766097	7.770240267	7.041867268	6.227962477	6.256751301
3.195364149	9.324953954	9.920254206	6.161380533	7.470657415
5.392504523	9.403615064	9.986717792	6.899159449	7.535190201
3.294873343	8.349692517	9.423656599	6.192448467	6.883873387
2.598487281	8.812926786	9.625449498	5.257522498	6.601557997
3.826198332	9.108157038	9.517230783	6.396132117	7.46196251
2.552389687	9.288848373	9.062285754	5.827070174	6.60945887
2.832269271	8.536666391	8.554905112	5.863639246	7.444669955
2.235235848	9.190863942	8.813355229	5.633658877	6.757212771
4.115085581	5.885000036	6.035869853	6.10729507	6.934592881
5.345382259	9.452464258	9.816063002	6.703042369	7.678196993
2.846442894	9.294225543	9.529148955	6.868599645	7.412015762
0.085318709	6.599491327	5.917179194	6.303501059	7.178637594
2.603139996	8.329204464	7.781455961	5.324788248	6.858650168
3.419821768	8.657080374	9.814984157	5.366371596	7.160349492
3.068408191	9.010317482	9.252602618	5.802489968	6.891545626
3.984121152	8.629550008	9.696601139	6.20237766	7.351107289
3.277586396	9.048188448	9.267808969	6.486163113	7.060854713
1.087283032	8.022424735	8.006740942	5.820685021	7.092541156
3.892762955	8.383213751	8.325160694	5.539551996	6.623376184
2.911608193	8.336150874	8.565114443	5.787152155	6.381074107
8.418282145	8.868109204	9.059136028	5.780753042	6.990846492
1.633635192	8.957922495	8.731349302	5.894300226	6.795169971
3.13282668	8.849955719	9.349997969	5.908090322	6.920159021
3.219804596	9.567958876	9.994753203	6.255062513	7.51686876
4.554595531	8.671951716	9.14514031	6.438202107	7.281523774
1.148898205	8.321022637	8.7777836	6.601992542	7.524971579
4.704540874	8.760396616	8.999145169	6.053317473	7.524885264
5.499992115	9.040405793	9.826157166	7.015066699	7.353466626
3.30087427	9.247898174	9.453236359	6.672743155	7.012332298
1.093865305	8.67486683	7.743200502	6.763701468	7.010096052
3.867351721	9.343821771	9.602906651	5.931296873	6.76074043
3.951751617	9.368533164	9.727609197	6.264544087	8.197428677
2.051791932	7.74281879	6.204642648	6.027802288	7.079488344
4.272011072	8.801481534	9.142797888	6.182089176	7.429782288
3.273257631	9.042461234	9.203549375	5.580800082	6.761666696
3.898255931	8.398193467	9.219934213	6.041973179	6.582248638
0.360085267	6.077096899	5.768330761	7.655958889	6.78969347
4.188143637	9.435491513	9.650090962	6.396532355	7.124672129
1.980274553	8.950792156	9.060279996	6.539588044	7.352646618
2.922960379	7.656299547	7.521513165	6.23832844	7.149854656
4.727637762	8.92357523	9.341158094	6.782102635	7.145764418
0.084261551	7.107589931	7.047517978	7.581679124	6.769505513
5.623884049	9.096858087	9.614375129	6.045958337	7.189439969
3.198333607	9.545302903	9.682746118	6.619754934	7.263358139
2.27763836	8.568220887	8.84484956	6.388900306	7.016933306
3.141892185	9.449577727	9.591316052	6.510260555	6.971819567
0.589323511	7.554900679	6.714851382	6.618794169	6.492848005
2.995617162	9.603857052	9.050856845	6.092038713	7.168457217
2.353596137	9.524806532	9.476837628	6.299687645	7.623368443
3.232041409	8.925459723	9.416879638	6.311665505	7.257228849
3.765206295	9.623265589	9.221652162	5.909176672	7.234235419
4.653760741	8.329532666	9.149290171	6.363168997	6.922447799
1.186764496	8.391085654	7.956813234	7.15173683	6.595017063
0.104197454	8.147543087	7.393681847	7.583186713	7.050712864
2.841674001	9.399968511	9.242040579	6.336899657	7.322299487
0.058606459	5.670720038	5.469258639	5.411665981	7.017721976
4.884649617	8.935292831	10.07053302	6.009899706	7.252592934
0.007659928	6.98834023	5.388178958	6.269099871	6.922447799
1.996456689	9.262568438	9.247466595	6.013232023	7.234408554
2.854515497	8.786682803	8.253102706	5.98263196	6.614512898
4.170739163	9.439157405	9.089879768	6.748526428	7.157549158
3.72287773	9.001158911	9.570372878	6.376185478	7.234927779
0.929334341	6.549023123	5.768330761	5.790336421	6.536113822
4.942074626	9.083833406	9.060066182	6.065835015	7.509269811
3.046745814	9.240621253	9.185465553	6.189827685	7.138740638
2.881835738	8.878319035	9.478350214	6.66359399	7.421776151
1.61567553	8.563771424	8.646971581	5.492913761	6.532045249
0.777213062	8.603913893	8.377342498	7.796304925	7.824653986
4.042612678	7.4238792	8.852590585	5.891430827	6.752645502
2.398447281	8.887266001	9.02386622	6.021029241	6.878615849
2.416430582	7.737633917	6.802395998	6.02141751	6.767850649
6.27689548	9.137012415	9.49149922	6.186048236	7.228156731
1.614844224	7.394960493	5.920190553	5.759542428	7.112165097
5.020951698	9.188184749	9.446695471	6.526555566	7.278601813
2.747478586	8.30237495	8.816574581	5.975951182	6.14932719
0.01626226	6.196692643	6.030691039	6.632161603	6.950355811
1.36071135	7.963432352	8.792592157	6.419476275	7.28042215
3.516789195	8.834744719	9.559864213	6.766008694	7.476608593
2.661188111	9.07065524	9.299420283	5.474638422	6.610213218
2.996710743	8.612808812	8.630464764	5.81735808	6.989151767
1.162203317	8.7457111	8.598323342	6.308320313	6.530179802
2.671097067	8.961612327	9.545531794	6.213171072	7.406395324
2.634808932	9.253997393	9.609599601	6.21812589	7.196836933
4.690464869	8.843961373	8.071730846	6.045200483	6.98582767
5.484082003	8.68576738	8.966432748	6.383509488	6.914851037
3.057964737	8.601549079	9.073466269	5.826362722	6.907676276
2.873984232	9.029451403	8.918917998	6.535997807	6.737585018
1.867058883	8.281065777	8.90457581	4.718578581	6.030691039
3.333227047	9.004329235	8.322617719	6.599709072	7.3926479
4.490315177	8.733890436	9.734221208	6.341138123	7.246739153
3.635428174	8.555844549	9.114516472	6.364409428	7.184053368
5.521327991	8.757041267	9.003001285	5.991470797	6.778922701
2.59682766	8.807364186	9.036320277	5.916317137	6.695652103
6.633337958	8.331268409	10.00274991	6.797941659	7.417893026
4.323805724	9.204901619	9.333378914	6.278449895	7.27323186
3.176993758	8.632605451	8.809349263	5.489946011	6.454194245
3.334449343	8.729772362	9.458081318	5.783219087	6.634897861
0.267300778	6.444324544	5.704326765	7.097251724	6.249670043
3.730990646	8.215006506	8.065893646	5.789112903	6.880919424
0.121524384	7.019512099	6.206579991	6.920080004	6.643583074
2.80301892	8.213598589	9.340301406	6.077830971	7.398394897
2.855126213	9.014471478	8.996919418	6.002014881	7.975908478
2.578245627	8.926575966	8.811437706	5.705392271	6.549481101
4.461311477	9.061404087	9.168743088	5.862957207	6.983382957
5.354559271	8.761048785	9.569965365	6.235355297	7.127565924
1.717011452	9.145217158	9.005360866	5.800071046	6.699797379
0.052261146	6.94997242	5.56805369	6.142643994	6.522683021
5.659753318	9.64739717	10.32830813	6.838706411	7.514342187
2.034997801	8.592716196	9.111827481	6.536693698	6.861251599
4.678284232	9.332133144	9.054444183	6.302768839	7.084327706
1.920509095	8.741373031	8.626958424	5.803455901	6.582248638
2.301298224	8.838708434	9.407832938	6.065092081	6.791312609
0.565630351	6.918735761	5.99207061	5.813781176	6.46857032
3.581263506	6.383509488	5.506647985	7.194917779	6.10265308
0.086133903	6.266064989	5.58019678	7.531424043	6.866267482
4.482753673	9.209548068	9.697245369	6.843409877	6.92481
3.611488843	9.312015714	9.536727645	6.076545992	7.536812122
0.034835874	6.640348019	6.11915875	6.313696244	6.399196522
2.995460904	9.004014621	9.19083947	5.957293787	6.850381493
0.342456669	8.22746109	7.650758948	7.06393891	6.850974385
3.260098293	8.778954221	9.103796947	6.247504887	6.769413648
0.714323054	8.658692784	7.370533259	6.601231965	7.036184447
2.066334913	9.248113894	9.414234238	6.441395553	7.048143868
3.204602543	9.277767227	9.78356373	6.485675191	7.372294398
2.532613456	8.714941831	9.209395936	6.356110675	6.834325159
3.38402311	8.991846012	9.402896055	6.410966745	7.198632801
4.193098684	9.115071003	9.602944469	5.744038555	6.960652188
3.828202834	9.397019096	9.689833834	6.292905005	6.777739003
0.429691258	8.53767014	7.127694343	6.176785927	6.992464851
2.947168676	9.001494141	9.509781046	5.819735595	7.303251309
0.352034013	9.780316028	9.649735302	6.587000798	6.896978428
0.646509047	8.859954204	8.561738204	6.113333033	6.70588536
3.912801682	9.394965946	9.449861089	6.162729594	7.639045901
2.182681404	8.415718499	7.878110007	5.945636861	8.069605341
0.173763191	8.146871348	7.28179899	8.014600362	7.257172442
2.11490002	7.622272725	6.707645919	6.182089176	7.26615722
2.282827829	8.00487323	7.736656571	7.136452019	6.490543727
5.297577105	8.955974452	9.416606301	6.622738092	7.159603503
3.13900491	9.253346229	9.299486145	6.256904686	6.735116122
5.201001974	8.304297018	9.539851297	6.171287336	7.030610659
2.079691842	7.461364823	8.074300419	6.210443455	6.878368723
0.053782713	7.297308243	6.377137918	6.751710837	6.546385668
0.407943417	8.583310501	8.756474649	6.291276231	6.858818207
4.677609506	8.38717567	8.076341388	7.626141502	6.831652635
2.691250992	8.845183867	9.546018012	5.906349704	7.336572688
0.08516164	7.418757247	6.658987825	7.592547909	7.651899936
3.179159909	9.076534669	8.721158843	6.378768565	7.039906486
4.641333608	9.32054992	9.408134942	6.44407019	7.101478937
3.621982439	9.367221044	9.530102343	6.294531131	7.466731189
4.107904475	8.969032866	9.764726512	6.268948345	7.130131176
1.594665214	9.269341097	9.345514422	6.574128943	6.922053555
0.104495304	6.236608224	5.624463647	5.717038522	7.033507262
3.026821837	8.533145316	8.631378684	5.970247432	6.957231828
0.062263785	7.576937844	7.049255595	7.527083966	6.928577954
2.207237406	8.367021307	7.595246748	6.104798215	6.503092097
2.601204482	9.151982191	9.26809595	6.184565425	7.066740698
3.160536228	9.164941263	9.591179403	5.992869801	6.946976917
0.760299779	7.972990135	7.324464046	6.478942015	6.586118384
3.616991208	9.238733456	9.66593063	6.119686681	6.936848897
2.15055901	9.15481076	9.020283388	5.545192703	6.680404459
4.019572023	6.554618957	6.882233374	5.501111597	7.23815247
4.235875393	7.884576652	8.918917998	6.533790951	6.815641192
4.095578719	9.294056333	9.078124698	6.117749568	7.307551463
5.224037715	9.607396898	9.312275837	6.530063096	7.095860767
3.588956511	5.641919646	5.732186047	5.950649334	6.896735798
3.531421004	6.093303951	6.171120239	5.226635373	6.805413655
0.958355153	8.368544734	7.836290893	6.500691147	7.003357152
2.677414585	9.195795111	9.383695188	6.670210106	7.709362369
3.620635075	8.500120316	8.987146835	5.817120018	6.556780374
2.484511595	8.911190142	8.750093813	6.269099871	7.092740644
2.931973311	9.068564817	9.674728266	6.285181865	7.309105713
3.899695191	9.131894401	9.544277976	6.325365249	7.320130234
0.545767021	8.026928184	7.298337299	7.237001988	6.796333227
0.233531054	6.382021904	5.908090322	7.301741877	6.436152937
4.333996851	8.873468075	9.476702793	6.698318895	7.370180659
5.08285305	9.111933414	10.16180981	6.722679376	7.534591988
0.199678282	5.662972536	6.057819401	5.504046443	7.60218189
4.442667129	8.758462696	9.104090585	6.064348595	6.684213211
1.044874909	8.803946856	8.677105556	5.974121379	7.141024031
0.478736839	6.391718895	5.867042485	5.605815582	6.315867469
2.962056262	8.472011752	9.459497815	5.737098688	6.866517617
3.314046433	8.979225147	9.264260223	6.306132622	7.78262401
5.396509197	8.911341187	9.245854233	6.11898271	7.166976742
5.086403636	9.680603971	9.952022448	6.235198571	7.237059544
5.263751842	8.712760002	9.256742935	5.908090322	6.513944222
0.029412	7.773342194	6.879521458	7.379457854	7.07211723
3.245481373	9.36150833	10.26385487	6.53657775	7.238957021
1.629574647	9.330829085	9.557786466	6.529712896	8.622676932
3.70078537	9.603997376	10.06745164	6.281746743	7.400254359
0.783967966	6.422989826	6.777556771	6.9706934	6.582802377
0.103058582	5.950649334	6.154097985	7.074422313	6.950585775
2.440277834	9.379853591	9.423533791	6.674461971	7.253555806
2.769259646	8.26996191	9.252985992	5.647295108	6.928969634
0.170900133	7.136706569	7.181744602	7.191249158	6.214772084
1.261742022	8.510370007	7.958660939	5.937226498	6.798387986
2.182151862	9.361123108	9.109104683	6.426102653	7.022440982
2.745858823	8.546270362	8.639325896	6.219400577	6.583687721
2.495580591	9.099980727	8.463032677	5.394738476	7.007710024
5.670932664	7.76956466	9.444058224	5.821396499	6.858734191
4.3147141	9.268428141	9.571321237	6.317312338	7.197196365
5.143237294	8.734032136	9.004928693	6.957307963	7.273398374
4.99167068	9.474935997	9.522917969	6.606976283	7.463340425
3.098825943	9.308678698	9.608047469	6.661958672	7.188956965
3.251988779	7.630966224	5.898040136	6.866600981	7.319441438
3.201198803	9.436193854	9.478802933	6.121444443	6.933268018
3.00728601	8.998057643	8.495912394	5.717038522	6.790863111
3.332577744	8.805015277	9.203839296	6.168275312	6.884937956
3.286028781	9.749916708	10.23294093	6.677185798	7.739655387
0.04813214	7.601382594	7.04758754	6.847581684	6.571108988
3.436837572	9.16852623	9.394001039	6.340715084	6.913579281
2.568750707	8.188689202	9.267000448	6.507996098	7.034494427
0.038688619	7.286794741	6.87614183	6.568192237	6.529712896
4.006901893	9.233095509	9.242838549	6.466458135	7.210168862
4.5402275	9.422408422	9.198445923	6.88198714	7.431205235
0.787454137	8.565952915	8.613622777	5.662972536	7.842090385
0.135223724	7.048838842	6.206579991	7.344099125	7.020584637
0.129646844	7.024365084	5.711232351	6.090590764	6.796064903
2.547271052	8.963109042	9.341221263	6.104798215	7.010312682
0.845073016	7.287506387	6.994153976	7.20786042	6.473769614
2.559271169	9.485921528	9.154320145	6.433971082	6.702158416
1.908247356	7.39618842	6.540627961	6.946053415	6.630368454
1.376905125	8.585375102	8.635296207	5.481322705	6.364822563
2.424869322	9.25929815	8.966596091	6.151885803	7.454488776
0.908110032	8.713641193	8.451600294	7.161591573	7.076384222
0.059982696	7.282624186	7.85007252	6.163571834	7.076722094
5.922209404	8.570362361	9.580490521	6.00497898	7.030115278
0.578857001	9.125566502	8.018348947	6.517732537	7.156052433
4.419288185	9.154286301	9.40416222	6.533209389	7.518129656
0.021881261	6.682410874	5.614016932	7.021584636	6.497320102
4.741979867	8.918189681	9.813974142	6.855114819	7.584122718
4.460535218	8.111904158	7.571926952	7.023581638	6.891708227
0.450235974	8.234299706	8.145085571	7.172455864	7.092740644
3.584225414	9.11455169	9.720266395	6.58986328	7.185084514
0.10898449	6.056695818	5.479655818	5.712026089	6.670717229
4.641623564	8.671636429	9.33424155	6.094206714	7.195817841
3.91512176	8.809373156	9.860680258	6.137645323	7.315138989
0.034981084	5.675120381	6.218285314	7.120865309	6.693573004
1.519146316	7.50804158	6.282793465	7.327465546	7.167285355
4.434288927	9.036929412	9.54152437	6.014796337	7.23723219
2.986001241	9.530375403	8.73726004	6.3024758	7.299148965
3.791364229	9.176013913	9.582587837	6.365648322	7.808891928
3.634344696	9.539356313	9.513834774	5.706190657	7.50918213
2.753324144	9.369748074	9.046955199	6.912942795	7.573325956
3.611141167	9.516111846	9.571298933	6.883955318	7.498382657
0.105083898	5.695223827	5.378627488	7.409984422	6.453438486
1.993509607	8.806957118	8.927181406	6.190975122	6.809923135
1.941673519	8.123332579	8.065416145	5.605815582	6.612902684
0.860223216	9.325438927	9.3687312	7.446211975	7.445043996
3.035785881	9.36379596	8.779483631	6.466209349	8.205633715
4.324072108	8.753346177	8.724831583	6.070281066	6.946823059
3.000592316	9.302328685	8.956902565	6.788973011	7.223675424
3.761051244	9.141984452	8.874599088	6.230642789	7.394223012
2.185529483	8.152601359	9.347036758	5.084667303	6.92936116
2.620446974	9.713174149	9.621432291	6.045579482	6.873164906
2.321009982	9.091160374	9.292045705	5.929383431	6.982715178
4.343485891	8.174071777	9.109290564	6.020835049	6.98412441
0.445801717	8.913614882	9.161015676	5.932782579	6.67405781
2.576957945	8.424586602	9.038574126	5.078706493	6.669398173
4.483771396	8.952884857	9.133597559	6.030691039	6.523505724
0.40073563	8.694783602	8.037271847	5.837855556	6.608488157
3.541187734	8.642224592	9.256979662	5.895181464	6.5163136
5.342697629	9.129928274	9.591086472	6.263782768	7.55791172
3.565236218	8.042686743	8.075993225	6.033571468	6.546730079
0.323878067	7.416066104	5.170516277	5.417363776	6.268342013
0.201817987	6.453690469	6.4589675	6.964816802	6.75413915
1.978144968	9.620015278	10.03937068	6.531229544	7.51377501
0.569965638	8.397003312	7.938631177	7.891839369	7.30265859
5.223950336	9.118268954	10.0819316	6.073418435	7.722128646
2.513379411	8.955613287	9.475396401	5.656842825	6.726138912
4.156146386	9.355181574	9.704499888	6.523505724	7.024649822
4.491249877	9.73300761	9.868291373	6.821937106	7.158234408
3.62822254	9.155656083	9.863760794	5.957086815	7.184053368
4.502349468	8.472781472	9.10431298	5.886333942	6.88149449
1.986033046	9.105646313	8.962986108	5.417718813	6.530179802
4.538506042	9.496577406	9.525057682	5.908090322	7.385677858
4.298782391	9.342841241	9.444235523	6.829405642	7.378558978
4.101070757	9.031491194	9.507061475	6.574910408	8.23929781
2.23356726	8.85075837	8.594213524	6.185224724	6.502132409
1.860639129	9.254188831	9.579893638	6.240357614	7.493940972
4.127077537	9.16264482	9.708936321	6.090047242	6.980560409
1.119063825	8.868841141	8.026849809	7.29231041	7.239071904
0.141645718	7.447005421	6.800616642	6.526321293	7.678530159
5.055356997	8.809623993	9.480904775	6.528193945	7.198572991
1.94989455	8.826511525	8.756096724	6.070096208	6.809923135
4.490195779	9.098299829	8.906626492	6.297775471	7.121317724
2.732397952	8.698647734	8.294769443	6.19750677	6.922605453
3.903453304	8.099493638	9.193739344	5.933418635	6.656111021
4.187194358	8.318039626	10.02301485	6.50716053	7.378708847
2.068045978	9.142601012	9.589045269	6.088233366	7.375807397
4.845795941	8.162208329	9.271939586	6.492484524	7.054312225
5.541160605	8.707575533	9.881814379	6.308465989	7.256043648
0.412950171	7.134221941	5.791558444	5.991470797	6.859825846
0.715678991	8.391466741	8.645734183	5.185851642	6.651573543
1.541294371	8.190509765	9.733477106	6.246265547	7.430683723
6.7361257	8.190509765	9.733477106	6.246265547	7.430683723
1.985981027	9.250337716	8.715020603	5.907220392	6.733974573
4.915156177	8.577332084	9.406282092	6.337465825	7.067081843
5.914157449	9.012133321	9.586840693	5.961424263	7.013052603
3.93147649	7.604815044	9.158482719	6.074155211	6.809481927
2.78801291	8.978579816	9.341417764	6.186048236	6.973394073
0.509216912	5.967178416	5.533879292	6.591840209	6.746836451
2.936404024	8.271272258	8.229489857	5.751439229	6.23832844
3.493192135	8.321372995	8.350373317	6.386747465	6.685812567
0.393647606	7.462605773	7.088609789	6.549023123	5.97208433
2.563230692	8.6293927	8.414495842	5.80899198	6.446864538
3.328470608	8.89020124	9.221873618	5.7782809	6.763609068
3.44842689	8.577708666	9.663289399	6.13919931	7.188836178
2.438088641	8.987136834	9.257216333	6.08968473	7.088275911
4.659302442	8.95567521	9.879473512	6.206579991	7.409790745
2.731440478	9.33452422	8.84144248	6.362479203	7.126730799
2.90696123	8.908099518	8.752296959	6.106047422	7.493940972
1.506033629	8.556798483	8.692933165	5.799828832	6.553137397
0.056738442	7.45744804	6.928029344	7.349874118	6.714851382
0.063539133	8.550999309	7.671659325	7.221105633	6.957460217
3.096101089	8.439015457	9.116539465	5.545192703	6.996426117
1.600831642	9.41464519	9.441344157	7.343788807	7.361833161
4.252985354	9.003070185	9.511676803	6.364822563	6.902140551
3.567658434	8.638575108	8.85971568	6.210443455	6.992391346
1.842270598	5.367865183	5.834117298	5.684135393	7.360206154
4.138194201	8.582576391	9.293960681	5.943960437	6.835615756
1.922910269	9.216354262	9.533935776	6.173790444	6.917231231
2.041468284	9.210956192	8.82823628	6.206579991	6.886818651
4.905059226	8.398301592	9.061478363	5.678407978	6.096730121
3.462438263	8.456100505	9.421281786	6.53657775	6.918735761
3.494947614	9.543165973	9.624789011	6.821239514	7.379807199
4.376020877	8.977520168	9.35177744	5.863639246	7.404547255
2.635137867	8.245237545	8.118505156	6.850127288	6.959893118
1.439817378	7.564321728	6.336474821	6.375913185	7.181744602
3.293470332	8.773025423	8.60163731	5.768330761	6.727959965
2.76010409	8.826898974	9.339823589	5.717038522	6.851989955
5.569980295	7.961844409	8.598588864	6.173790444	6.669804221
4.632429204	9.540714055	10.20542158	6.383509488	7.334173106
3.121531785	9.570964313	10.17539994	6.549137637	7.432768141
4.75101681	8.114923064	9.034709994	6.1280959	7.045986373
2.454697438	9.557300282	9.611368991	6.812742265	7.385876261
3.317451608	7.948879812	8.262146158	6.29231303	6.382698353
4.015024834	8.841916702	9.176345034	6.244869451	7.001974782
2.968321615	9.616226729	9.772330485	6.306424591	7.527428422
4.868664188	9.515946844	10.1227548	6.548908595	7.730983097
4.943335813	6.362065098	5.132533711	6.738153898	6.527023949
4.567549014	8.190953303	8.855093	5.618092521	6.302768839
4.388708636	9.516836353	10.12905058	6.739196006	7.449288898
3.024568321	9.06595256	9.723968469	6.139889197	7.129554568
3.831509186	8.839578115	9.030821299	6.068430947	6.930143754
2.066196433	9.028348375	9.197441549	5.907655452	7.085466924
4.172067643	9.268314906	8.957366298	6.194082975	6.992170799
2.356976592	9.171283496	8.54821116	6.558596897	7.288709558
1.698321621	9.238064492	8.847394398	6.23315889	6.757491724
0.052227027	7.010890131	6.704415857	7.691839663	6.710086009
5.767550463	8.879255218	9.879383369	5.629359138	7.274563196
3.73377274	8.69844754	8.714363978	5.440529944	6.395464698
3.099684941	9.517071852	9.885576098	6.907596266	7.638583758
2.946658434	8.817380765	8.884056081	6.215411772	6.787891348
4.369644894	8.82127212	9.932506406	6.273333291	6.985013429
0.070265695	7.210700824	6.672439528	6.387555324	6.392388818
6.291996842	9.605006047	10.35472622	6.193266055	7.433052044
2.657033129	7.666540595	7.902221266	6.272880567	6.333353828
2.675899982	9.735262968	8.983118531	6.696245338	7.533779554
4.479578947	8.466118865	9.409191237	5.949607139	6.790773187
2.956650777	8.789392038	9.215017427	6.614620153	7.41957277
0.35333306	5.799101837	6.000628621	5.627634053	7.642006245
0.971338981	8.863989118	8.815090928	6.150863143	6.615263444
3.404261409	9.059917416	9.619855937	5.885000036	6.997157966
3.532846115	8.00807289	7.542849809	5.613141426	6.520092967
2.711406131	8.461917285	9.198834442	6.749651496	6.942196286
0.95503294	6.503211994	5.991470797	7.713802681	6.933268018
3.057425497	9.324996755	9.033450451	6.348582454	6.897059291
1.711399507	6.534255957	6.020057907	7.418901211	6.673754581
3.373402828	8.80476328	9.608783555	6.358191828	6.90487213
4.782080172	9.209980317	9.51019605	6.140923135	7.484728445
1.468882274	8.35180904	9.045003372	6.546270839	6.398131707
6.60665966	8.955778407	10.21936925	6.535301431	7.415440337
2.927676894	8.868514651	9.021569276	6.317312338	7.215887368
4.175090048	9.625808619	10.08589577	6.806742085	7.384287936
0.116590929	5.407371229	5.389640352	5.411665981	7.023866598
4.618392165	8.383926959	9.384488625	6.383509488	6.870345205
0.04931148	6.715045405	6.313261433	7.637813046	7.01427593
3.146774073	8.839160763	8.970050678	5.35962271	7.192994935
4.074567978	8.618333648	8.619244269	5.661304519	7.090410808
3.653500941	9.513651675	9.635111256	6.574910408	7.485087801
3.4797399	9.370423144	9.913715075	6.743353612	7.53163841
0.33794586	5.999041969	5.65768091	7.352185068	6.362341187
3.509095887	9.240582445	9.620668308	6.672237058	7.721526098
1.458916689	9.364749312	8.22076909	5.953977079	7.768279748
4.098864505	8.815197825	9.353005928	6.259661598	6.777739003
2.864538429	8.82755612	8.701379702	6.220196432	7.013916284
4.654694956	9.416931694	10.08853539	6.940339566	7.72996407
3.143143678	8.185461777	9.357442275	5.708316574	6.578697433
1.425809903	8.770755781	8.427863541	5.662972536	6.205450331
4.360843847	8.77430061	8.640245905	5.772073675	7.971638206
2.343697967	9.217760782	9.869864585	5.605815582	7.276556881
4.389951685	9.294262323	9.294240255	6.453186439	6.808863909
3.422264508	9.306181328	9.78119336	6.7837341	7.493673843
3.760022485	8.474302435	9.182722496	6.413592783	7.77071292
3.457012021	9.436729856	8.962945127	5.719929015	6.913658813
1.853030345	8.56167699	9.427011831	6.451925252	7.013700433
3.444476053	9.089130484	9.052291451	6.356388412	7.058586908
0.226677804	6.346340943	5.705924599	5.879199128	6.001619003
2.922597713	9.680429002	9.606428323	6.61858054	7.231866231
0.819775187	8.55948614	8.069680436	5.953977079	7.090877209
2.420250695	8.539940537	9.253713998	6.198807995	6.88149449
2.06879166	9.535844108	9.370539019	5.99207061	7.136642938
5.203201768	8.501876529	8.974354729	6.903908895	6.265760993
4.397878137	8.735165018	9.444013894	6.35805322	6.841702084
2.636779237	8.784799103	8.841627569	5.76155801	6.657447709
2.583081035	8.222381838	9.460887401	5.576266427	7.013196601
0.862824522	7.989750377	7.56282696	7.577265552	7.100885564
3.117573432	8.795333912	8.807459943	6.057257767	7.230592642
2.222996346	8.369324128	8.233598824	6.315722867	6.573682118
3.460156763	8.137512868	8.84486109	6.210443455	6.554618957
0.657603265	8.49160462	8.256140134	5.979398369	6.679098127
1.681217175	9.424787021	8.395233496	6.092581154	7.312260371
1.655742288	8.988166366	9.300444304	6.705395766	7.141784004
6.829352044	8.385662135	9.219117748	6.410177587	6.90607487
3.792298952	8.942147169	10.06958149	6.096550089	7.253385954
5.347863122	8.930626487	9.463493116	6.06972639	7.252819575
2.525042735	8.960277748	9.157707244	6.358191828	7.627934035
4.067485755	9.164371834	9.005949893	6.62103452	7.14273316
0.157096635	7.517521146	6.915724433	6.401322757	6.359853639
3.074794786	9.438788237	9.680033957	6.761574108	7.839762022
5.666111283	8.28442352	9.438438038	6.104798215	6.969340324
3.983674726	9.238259004	9.151201657	6.426491076	7.212058997
0.555901171	6.953723327	6.139889197	6.421299657	6.831479968
5.229975508	9.581997722	9.072126045	6.576025729	7.314340204
0.024437652	6.341420049	4.977608467	4.852091293	7.067831953
4.375089696	8.322578845	9.324397371	6.087688561	6.543050237
3.035206429	8.79926357	8.83370761	6.356110675	6.786627927
0.090290034	5.575357224	5.67347252	6.925124539	5.985251575
4.26913839	9.117882931	9.384065089	6.305694509	6.845881007
3.99082989	8.971494193	9.187808434	6.015187034	6.724218426
0.355636889	8.165329593	7.846543197	7.16685327	6.603295045
2.263769861	8.591617719	8.430013121	5.857255379	6.470306424
1.071760949	8.2746426	8.513522503	5.133477487	6.11686782
3.624924637	7.756264018	8.577301951	6.139371827	6.719401011
3.311005269	8.063050412	8.50384048	5.61751131	6.124775702
2.862568869	8.401090793	8.288514412	5.717038522	6.753765947
2.850015653	9.118514527	9.247003982	5.605815582	7.166420998
4.681952299	8.410836674	9.443747875	6.643791429	7.369424669
2.173493708	8.832459323	9.341880792	5.920834666	6.524327751
2.022004652	8.853345397	8.837803163	6.599273534	6.981452601
4.961833074	8.524145011	9.268963943	6.165590319	6.514062824
3.33010282	8.324695289	8.895859756	5.545192703	6.64483255
2.102232019	8.427776062	8.261257884	6.068430947	7.084193595
3.708227825	8.875147336	9.196444277	5.733222295	6.672338298
2.076513306	7.750528819	8.117765908	5.324788248	5.805866659
3.901940809	7.730210137	8.609123152	6.154777673	6.854355615
4.162460966	8.705907631	9.309157132	6.441523079	6.917389709
0.1690214	6.626454569	5.27895664	7.606566636	6.522330226
2.686805683	8.088868883	8.75907844	4.885280341	6.369903915
3.799316145	9.251843104	10.16925525	6.480046914	7.524496756
3.188419951	9.206894452	9.64735583	6.298952626	7.137978347
2.119763724	9.024059	9.784402172	6.251059458	7.112165097
3.944743776	8.488069217	9.039020488	5.768330761	6.971444319
3.077588937	9.100989696	9.145584239	6.172789953	7.178637594
4.923275964	9.299873907	9.170284761	6.118454407	7.060648762
2.596906454	8.893578228	8.742012164	6.46546262	6.606111328
3.886816003	8.339653839	9.622397046	6.312536327	6.837934642
2.333980517	9.045786446	9.934311576	6.028187937	7.089677451
3.435151662	9.00826337	9.44967219	5.950649334	7.230187068
3.80074747	9.105477523	9.798091484	6.648882596	7.221222585
1.671601746	9.162988784	8.608714417	6.273182406	6.360821754
0.579217402	6.637941035	6.751804343	5.768330761	6.325365249
5.264205243	7.954203842	7.763973417	6.301302787	7.093737486
2.793271757	8.360286773	9.391247603	5.643903442	6.705787461
1.684861459	6.700880213	5.605815582	7.150796186	6.587992585
0.024347836	5.643620284	5.37121762	5.710173052	6.023743967
4.717749435	9.760978845	9.856961825	6.845540524	7.741672778
5.24919178	9.607563614	9.781988625	6.009310496	7.628595681
4.830711017	9.107217364	9.617111298	6.680002692	6.866767689
4.820651523	8.866158512	9.34380777	6.206579991	7.46476228
1.00878089	8.579844969	8.483015782	6.150351421	6.61793938
1.470176389	9.017328289	9.310634483	5.841347527	6.861167787
0.067499815	6.831479968	5.550180093	6.117925824	6.807272963
5.07505173	8.811759535	8.082142816	6.579364246	6.880755059
4.716109623	8.700034641	8.849932777	5.946055528	6.818356793
2.767697466	8.034449657	8.158779676	5.817120018	6.629100764
0.836903602	6.767942658	5.773318206	6.601666651	7.156364436
3.088228477	9.070130743	9.075940044	5.993069498	7.169812396
1.426902129	9.140226884	9.525898283	6.168945435	6.986641248
4.425680615	8.720009973	9.420186307	6.112978866	7.262404664
0.243583775	6.637626653	6.112978866	7.872516269	6.875067852
3.973470095	9.206669653	9.400226585	5.991470797	7.091942454
3.08727515	6.836647036	6.488599156	7.698972669	7.148094758
5.88416614	10.38138743	11.07576162	7.775998147	8.353035328
2.430033274	8.779175868	9.099399885	5.545192703	6.466955521
0.065868404	6.48066022	5.003722878	5.741217013	5.572016391
3.516574246	8.540487792	9.425548528	6.38620853	6.760555074
4.027148139	9.331863966	9.695907267	5.942701273	7.153240023
5.130216196	8.227909909	7.009590401	5.950649334	6.945437273
3.846649764	8.402132497	9.089636086	5.413450032	6.477958856
1.581711887	8.728270665	7.090144195	6.786447308	7.106541234
0.369726756	8.784750128	8.041606107	7.011755681	6.978177332
1.183516525	8.862880006	8.715506228	5.89098865	7.190646459
2.842810463	8.345863855	8.798792826	5.989468819	6.29733368
2.527994115	8.472530541	9.447781234	5.768330761	6.792480358
1.163165165	6.855283452	6.688107169	6.728151462	6.450283327
4.342074274	9.729253209	9.978865862	7.40843396	7.960058445
3.704182783	8.402042738	9.142763652	6.367160445	7.713909864
2.669838595	8.487723228	9.19164674	5.874938621	6.141267544
1.400271474	8.472296283	8.522729875	5.578082356	5.965332475
3.117837955	8.537779863	9.498198435	5.950649334	7.034705836
4.021311561	9.003070185	9.386073614	6.269099871	6.831911578
3.231458545	9.049241624	9.551470321	6.913420197	8.107214001
3.776807791	8.063126001	9.268594195	6.110673719	7.118988835
2.780886633	6.634687645	7.327991198	6.41738833	6.762869562
4.511352878	9.154514728	9.300020194	6.579253141	7.349308406
2.422191591	8.594095006	8.453051437	6.730828576	7.564736545
7.988357667	8.519686121	9.648657241	5.395464663	6.744107687
1.793848478	8.726273544	8.456406602	6.62899505	7.74125572
4.887873665	8.77369417	9.214643112	6.363444781	7.159105867
4.933703992	8.665185549	8.488365684	6.244714209	6.956241542
0.686376772	8.040395437	8.099542228	6.288159367	6.555302015
5.053635582	9.015317711	9.541949379	6.830789004	7.527514518
4.55087319	8.356329417	9.020380129	7.173866949	7.131731123
4.732238142	9.043435381	9.407149811	6.145219742	7.498028048
3.542861098	9.132076094	9.20010417	6.250596534	6.968286665
3.055649295	9.520145911	9.650358912	6.58644938	7.60030253
3.20652091	5.858855171	6.532161724	5.950649334	7.436216825
3.741734172	8.720009973	8.247293475	6.268190373	6.830270468
4.651837092	8.756399075	9.027263344	6.670311551	7.005535956
5.885601895	8.764478203	9.67220094	7.004810215	7.905795705
5.416199076	7.629062462	9.342294529	6.327939972	6.928264499
2.4770864	9.230879992	9.65675803	6.459092805	7.277441689
0.171604517	7.726230489	7.174357295	7.652507931	6.677387268
0.173130696	6.720848674	5.943960437	7.422971608	7.233542579
3.210056685	9.909588904	10.13999422	6.777374506	7.643923863
0.278657001	7.466731189	6.341420049	7.086002578	6.554163327
5.282892138	8.870494471	9.814428994	6.854608747	7.310978321
2.776147723	8.674730161	8.626642967	5.571407766	7.194917779
3.733925592	8.829173674	9.843593167	6.936382552	7.367001651
4.50542708	7.958017429	8.827720339	6.469438749	6.583134473
4.372202617	8.644283918	8.824536726	5.495215937	6.335766359
3.11058128	9.404788115	9.300758614	5.968407152	6.805059109
5.676978053	8.138564823	9.145071996	5.855653025	6.608488157
3.801944781	9.075180238	8.999698365	5.93933573	7.668935088
4.801463254	7.36654668	8.210015718	5.644752438	6.599491327
3.348961848	8.348083233	8.622979249	5.706456644	6.645664667
2.022170038	9.84766613	9.609755219	6.622844469	7.259088474
4.671678524	8.780369457	9.905445637	6.489450371	7.521729667
3.826191993	8.782322883	8.982224495	5.840882635	6.69940333
3.622943816	8.235000098	8.666771176	6.348442507	6.605894972
2.446751815	8.966044699	8.755151289	6.162223909	6.586669984
4.953042418	8.35815062	8.604133933	5.974935039	6.457211582
1.660488296	8.541628248	8.850712522	5.11970479	6.877132173
2.01673323	8.500884973	8.306867205	5.191208464	6.691986022
3.949669791	8.797475979	8.868931188	5.664637775	6.745802278
2.547945643	7.6727395	8.725442397	5.807550738	6.460595239
0.526775602	8.058605849	6.108719051	5.513767523	6.212529949
1.399402629	9.527909353	8.865345541	6.441523079	7.048421915
5.602060093	8.507789152	9.71900687	6.25935565	7.123383304
4.42342849	7.703892371	9.314130864	6.031652104	6.532743895
2.829173409	9.12013555	9.350540487	5.829894986	7.211409666
1.744148745	8.976893944	8.80863222	6.42077903	7.181562104
2.248439306	8.97662111	9.018239972	6.52573537	6.402118931
1.790758848	8.015314204	7.765874558	7.133902951	7.159479117
5.542495798	8.524351549	9.157091494	5.337561193	6.767850649
5.101466727	8.607998728	8.58422364	5.188979941	6.660628004
3.614501712	8.841315212	9.192722088	6.055008072	7.285479602
5.094860561	8.965952771	10.02878363	6.3626172	7.314659794
3.065292361	8.94595809	8.446581914	6.148985546	8.53547313
0.045563795	7.071166532	6.246730479	7.274895753	6.837934642
3.4836046	8.427005915	8.650492588	5.745574229	6.873330523
1.514965294	9.391861616	8.019402354	6.729490915	7.483469679
3.74678249	9.176262264	9.576066237	6.537157357	7.088810062
4.376662434	9.157378329	9.538953238	6.865933871	7.361833161
5.218771859	8.234660575	7.965017777	5.844132351	6.477466914
1.878130226	8.900047271	8.649736126	6.606003156	6.852919989
2.937314285	9.485563155	9.583943232	6.421820014	7.149414972
1.904759917	7.68041601	6.622738092	5.817120018	6.242693864
0.419602264	5.044240567	4.564456681	6.351935329	6.659295563
1.27723987	7.728732825	7.168765373	6.600688341	6.386612759
2.660824745	8.375721842	9.164824054	6.155287136	6.413986094
3.670678936	9.452903738	9.557978613	5.951065908	7.29622388
0.080105355	7.648396773	6.075259358	7.088676551	7.028911185
0.380875851	9.111050295	9.174862417	6.583134473	6.728917083
3.53214188	8.785716932	8.921559047	5.826126794	7.10752442
1.883019515	8.488332748	8.2643943	5.911995672	6.722679376
3.7885864	8.760923401	8.962647964	5.97980314	7.198214054
4.584740587	8.692973428	9.169426717	6.175289307	7.104374815
4.925369577	7.979448596	8.821000572	5.9489813	6.765455445
0.29558316	7.033366159	5.620124103	5.709112629	7.589315846
1.234834702	7.129298191	7.1506707	6.170284335	5.845058905
2.534692321	7.636964575	8.237098334	4.969861521	6.790863111
0.597860124	5.662972536	6.174290315	5.257522498	7.286630444
1.84284054	8.849244261	7.714231344	6.139889197	7.24096557
2.745170756	8.601534374	8.657831302	5.705658471	6.828193629
2.974648505	9.335498817	9.183914268	6.431526892	6.656008125
0.056947743	7.213474256	6.816167368	6.24066943	7.102401263
3.647732786	8.495945082	8.836373952	6.344094396	6.885592512
5.708380849	8.766986488	9.623953532	6.086598059	7.199947724
5.189606437	9.30283934	9.658175081	6.089322086	6.858818207
0.856041646	8.464602258	7.65493622	6.988192607	6.892114615
1.993136451	6.560410127	6.224958309	6.381751197	7.016287567
2.947312154	8.757519495	9.337473346	6.030691039	6.841702084
0.135590232	6.992097272	6.436152937	7.182899652	6.633530668
0.082670053	8.26606167	7.84776269	6.484820755	6.691588882
0.765380408	7.734664017	7.292419324	7.229317429	6.882971713
0.138398332	8.429122392	6.749182872	6.384454982	7.794263033
0.070574674	8.761988664	6.577473788	6.413592783	7.358219653
4.387443629	8.743825077	9.340013338	6.088777874	6.724506734
0.333135704	7.642812093	6.329367515	5.940178178	7.472296385
4.125560598	9.102300727	9.39806067	6.779650435	7.790497671
0.01705216	6.868849198	6.497199497	7.263414197	6.269402853
5.223348731	8.969531723	9.318950809	6.436152937	7.082918643
3.104083183	8.236166328	8.65849832	5.800797337	6.526086965
3.202557105	9.280276807	9.952243433	6.169447733	7.207623355
6.066786635	8.416090315	9.436717097	5.926826466	6.369629906
0.056199529	6.289347889	5.702726373	7.053621046	6.675168861
6.49598071	8.730367238	9.455855802	6.518323167	7.461594744
2.813189389	9.099498205	9.035558336	5.817120018	6.601231965
4.391809858	9.543143032	9.854423354	6.555302015	7.265542094
4.767263517	9.086390372	9.590884179	6.213331289	6.945206122
4.848246525	7.833632076	8.479848521	5.622730089	5.526583692
0.560352117	7.497584609	6.030691039	6.766469501	6.447118183
0.039567365	6.298952626	5.508594709	7.384784558	6.453816436
4.025658916	8.763628203	9.227095232	6.000232194	6.994740829
2.323437266	8.992074919	9.263714309	6.162898099	6.983976164
1.86790651	9.434481832	9.331289952	6.285480015	7.091942454
0.476604513	5.276506787	5.170516277	5.257522498	5.934901194
4.30362479	8.415860159	8.938017098	6.097809635	6.722775636
4.57600488	9.401344136	9.140458546	6.108363246	6.83096179
2.623714699	8.513313716	9.075207711	5.480656284	6.510260555
8.991501598	8.893611172	9.812275367	6.571221001	7.494830889
4.062467321	8.512043997	8.723062016	6.237390507	7.120412689
1.596930075	9.344780359	9.39176153	6.797941659	7.719858338
2.250741037	9.443817553	9.205978885	6.579586418	7.311138667
0.440467205	6.289941621	5.950649334	5.648704913	6.721523533
2.02765359	7.809314191	7.635110864	7.342339382	7.179735288
0.083135595	7.706235177	6.406882709	8.068077189	7.372746761
3.363164564	9.099810978	9.503714221	6.209318153	6.816342699
4.279205034	9.065166625	9.327710886	5.907220392	6.848091323
5.181640388	7.112165097	6.387420726	6.62878359	7.527901856
4.184485874	9.333916382	9.174680044	6.374005059	7.284107823
5.090297689	8.829513262	9.149366701	6.227172781	7.217062386
1.017971196	6.884282971	6.274238126	5.337561193	7.366445548
3.072114795	8.460224922	8.761550164	5.979195922	6.695553196
0.036834838	7.149603432	6.301009319	6.102832017	6.971969627
2.808064245	8.109020511	8.403800554	5.537664668	7.001465007
4.987855749	8.781819534	8.816622022	5.896941614	6.905193002
2.846535735	5.484316118	5.74863852	5.4594334	6.271067616
4.018021129	7.70034973	6.903507273	6.883135714	7.309748145
2.524187861	8.930933318	10.05442508	6.051247297	7.375005513
4.12534244	8.744156663	9.348647351	6.28637393	7.056796523
3.206064244	8.778325952	8.592523308	6.642957751	6.985383621
1.296125143	8.256306303	9.113864725	6.088959311	6.477097799
2.305650815	8.948310468	8.5639394	6.049739018	7.773947968
4.328071465	8.04209511	9.086870208	5.257522498	6.73206909
5.919736378	9.098398257	9.832820426	6.528544677	7.261674922
2.11953687	9.089085329	9.045550645	6.068430947	6.854524377
0.958010003	8.889495804	8.775364084	6.615156258	6.49139329
2.722612901	9.159880426	9.498084448	6.390243482	6.897544335
2.94508159	9.222253142	9.278895823	5.524033565	6.802218205
6.042753298	8.160198278	9.042376069	6.380667632	6.727864203
7.823830688	7.923710465	9.352777003	7.098706845	7.288162842
2.901673439	9.216075902	9.237418439	6.150010127	6.890650846
2.713276488	9.437526946	9.401377181	6.246265547	6.893900761
3.617719428	9.129945614	9.463611114	6.04803948	6.880837245
3.37209989	9.647004365	9.532597774	6.365097892	6.754045862
5.223805874	9.040140267	9.166246375	6.45758811	7.035551024
3.784839541	9.509478577	9.92851182	6.736920915	7.564570639
1.487237932	6.603728836	5.623597243	5.206670608	6.742032612
4.934676818	9.507477609	10.1474873	6.330080523	6.973693697
2.803610746	7.948343021	7.085935637	5.332548884	7.022155615
1.891999531	6.031267789	5.641919646	6.146590767	6.868017114
4.951270547	9.062276477	9.964627808	6.81098124	7.375957678
3.521693196	9.26456338	8.851903898	5.767080004	7.499047212
3.896279543	9.77592233	9.962940667	6.377953574	7.427548926
5.556238003	8.722879677	9.164329952	6.494905236	6.904069499
5.113293995	8.980001009	9.435242383	6.195062399	7.208393611
2.948731891	8.892006653	9.828134501	5.919331089	7.314926042
0.044533895	8.15306203	7.367708971	6.833032894	7.243542077
4.179462044	8.19819939	9.133226051	6.008131033	7.129362291
3.8659151	9.236351149	9.778518261	6.315288937	7.400547643
4.413535249	9.444640661	10.28057239	6.840162573	7.671622057
4.274974614	8.617176106	8.466320905	5.927892663	6.855452058
0.213469015	8.118648174	6.891382998	5.994864988	7.432862784
2.9353786	9.639928178	9.729272255	6.672034548	7.748874274
0.312680948	7.970699058	7.79333952	7.714873994	7.055210045
5.396992831	9.479188194	9.839490754	6.723545383	7.358270638
3.776446138	9.503081631	9.160376731	6.539356804	7.277441689
0.057476038	7.555612437	7.315883947	7.387759126	6.990846492
0.680698279	7.044801251	5.500131397	6.703434987	6.67051441
4.03274196	8.647224497	9.553861994	6.088596404	7.029690469
0.024158077	7.056451851	6.566393076	7.097119335	6.657344951
2.976541134	8.762552168	8.891214434	6.398131707	6.486163113
3.059776817	7.187808895	5.614600177	6.218763436	6.7837341
3.127275201	8.385716881	8.773136912	6.076178551	6.458089926
4.343543173	8.906702363	8.682355054	6.442033021	6.489450371
0.181869192	6.396665732	5.558540318	6.619861629	6.470554193
0.261495234	6.886083148	6.601666651	7.410178061	6.722583107
3.513528163	8.957984275	8.666454252	6.627408006	6.962092835
4.643783736	8.058099533	9.463027197	5.863639246	6.981155292
4.505127575	8.788672732	9.358035984	6.326796469	7.016502859
5.647296954	8.639028482	9.064787307	6.298952626	7.069670749
4.15848254	8.595634652	9.465329823	6.371136025	6.76527096
2.895050264	7.930724187	7.91398922	5.863639246	6.816430353
0.320521824	6.269099871	5.914806748	5.605815582	7.38130301
5.656866189	9.456275028	9.66630086	6.208674554	7.143555034
3.021154145	8.190798087	9.233244078	6.217647463	6.965572145
3.549069424	8.864712772	8.763753249	6.123549686	6.533093036
4.488762351	9.338142391	9.479781084	6.582027057	7.407997459
1.947604959	9.325759735	9.457181706	6.705199861	7.257454442
3.833767865	9.732685	9.501600043	6.682009912	7.450312439
3.819666226	8.598028235	9.122828518	6.595235785	6.865767024
1.828435751	7.820680514	7.327886089	7.276722842	6.951887906
4.199857075	8.873804153	9.227063763	5.644752438	6.76074043
0.165917807	6.410177587	5.257522498	6.285778075	6.442415306
3.979279419	8.881947429	9.979963293	6.486163113	7.257003204
1.537109216	7.166112119	6.175954748	6.174789936	7.808209434
3.951375751	8.809623993	9.690650708	6.248588051	7.252196187
4.321268951	9.733031327	9.708897448	6.31035785	7.553643398
0.103351672	6.471792117	5.704593248	7.131859009	6.487016403
3.187926119	8.790743908	9.461466344	6.141956006	7.349205514
2.715300358	9.208891333	9.875849108	6.468322059	6.982492486
2.458434466	8.517657124	9.144080916	6.514418547	6.994080595
3.511193459	9.187382864	9.045588377	6.241136971	7.195877817
0.846505322	8.778239689	8.054065173	7.393583422	7.324885853
5.968757871	8.665971783	9.194544278	6.460219842	7.307336894
0.573391972	7.657169588	7.214004463	7.72425239	7.039485818
0.144592066	7.378958578	6.794990888	6.638674209	7.012044031
2.861169577	8.980232643	9.285870769	5.908090322	6.925517574
1.954504055	8.81261724	7.999624999	6.320195828	6.433842589
3.321903519	8.683358294	8.753194551	6.126873951	6.798298737
0.146654396	7.187869353	6.704513891	7.418853226	6.774453737
0.030626643	6.109252521	4.324572814	6.60481249	6.601883924
3.646181508	8.503110535	8.764927911	4.860182484	6.338879844
3.609032272	8.792106107	8.929716019	6.031459965	6.615477783
4.248410739	9.030256324	8.926044577	5.950649334	7.025716866
0.664161799	8.174928289	7.66867347	6.697233283	6.937780934
2.028265332	9.017667843	8.662906117	6.520092967	6.84272711
1.605582949	8.81726225	8.868413304	6.206579991	7.100291839
3.974603544	9.153871614	9.649070033	6.253524772	7.156863437
3.933449572	9.344717415	9.629787282	6.413461645	7.756400985
2.48253044	9.541989573	9.501360871	6.203510795	6.723833885
0.550274436	7.874191591	7.553559523	6.642749223	6.487625451
2.696148133	8.497072155	8.215006506	5.631081253	6.002410602
3.082630613	9.389751037	9.285128693	6.676883516	7.58383794
0.018354992	6.04822846	5.811868249	6.33122028	6.16019861
3.93794962	7.931270518	8.87472219	5.590403727	6.62103452
0.035468373	5.768330761	4.718578581	7.06469138	6.206579991
5.449166248	8.647617794	9.120923206	6.194899228	6.818006807
3.196837465	8.835594579	9.180103831	5.751947607	6.553251441
1.050679221	9.375909053	9.458630683	6.163066575	7.426454184
3.697624552	8.302870682	8.209515267	5.717038522	6.689202728
5.866076732	9.36319193	10.14990066	6.608272315	7.605213403
5.058853833	7.684066656	8.697966912	6.124600649	7.272232194
5.073416484	9.150123178	9.654744106	5.863639246	7.101215259
1.031111581	6.4714209	6.117044232	6.142472041	7.09526405
2.573884823	8.490093326	8.845621756	5.624174929	6.779832286
3.286168941	8.558289105	9.022486756	5.785924732	6.910472581
1.513088552	8.962658213	8.648670507	6.405561712	7.107262332
6.520497411	8.486024496	9.435012361	6.451672824	8.002707657
0.229953117	9.236312176	9.150310085	6.828020364	7.103191151
0.744710961	8.276801811	7.905589267	7.327623271	7.176377433
2.461018296	8.81960625	8.169189198	6.0233566	7.743720784
0.742258215	9.248267951	9.080851098	6.261189938	7.612119559
4.634443015	9.502018455	9.862007011	6.370314787	7.376208098
2.370641428	10.02024251	9.724561827	6.495026118	7.53987804
2.655378933	9.235664989	9.185129235	7.167840619	7.298337299
5.69822694	8.710889833	9.250998522	5.950649334	6.533093036
3.517271334	9.110626121	9.077695457	6.588543152	7.339745888
0.393180404	5.57079877	4.434759705	5.945636861	5.783957717
2.92828487	8.09193355	9.114349172	6.116338398	6.977804463
3.809876313	8.742867962	9.544043068	6.653432273	7.866553771
2.430979842	9.330091256	9.791057666	6.090771872	6.856715692
0.160398621	8.366016805	7.431110435	6.482375478	6.73454551
0.299102703	6.864848868	5.674571396	6.966251466	6.999569275
2.284385154	9.679533677	9.251190535	6.623588791	7.182899652
2.91589149	7.912203532	8.977772567	6.797941659	7.30615594
5.821515663	8.069279865	7.432910103	6.276496636	7.334695245
4.200968675	9.481228213	8.889528882	6.410177587	7.236023037
1.19641659	8.502737246	8.452539509	6.640557048	6.675572574
0.101787597	6.665022703	5.637085406	6.698811966	6.925596162
5.380560856	8.98029306	9.691946436	6.180765998	7.325412862
0.090758553	6.744201906	6.416342721	7.024293887	6.932253703
0.13407971	8.399958056	7.912379315	7.404498576	7.219408288
0.100836493	7.259876362	6.462345231	7.349102613	6.951505102
6.376213433	8.958426924	9.572792202	6.422859915	7.298716158
5.393622528	6.088596404	5.518271889	5.545192703	6.636263188
4.118806885	8.627603368	8.282483068	6.041973179	6.743447902
3.078720117	9.260653195	9.184538355	5.835754506	7.170058595
1.354435268	8.759367332	8.644044352	5.930021652	6.860832471
4.4267898	8.574692027	9.194072779	5.941650757	6.743824975
0.347129906	7.175092363	5.991470797	6.334773669	7.303143568
3.253762133	7.498205368	6.775732623	5.308688146	6.396799092
0.267500397	6.655493485	5.423029292	6.60557035	6.090228449
3.574738427	8.289298434	9.009779908	5.599324146	7.013844339
0.077277097	8.288172466	7.867963516	7.623798576	6.742976361
1.303309828	8.828154216	9.454396529	5.858169859	6.486041155
3.885023222	9.234392789	9.549853699	6.410177587	7.410468449
3.126351257	8.935671938	9.272668962	6.269099871	7.260944647
0.032640637	6.934826498	5.964099952	6.779013697	6.957155687
3.629188642	8.652353288	8.926044577	4.969861521	6.401322757
2.7477359	9.431542847	9.898310176	6.298952626	7.094335115
3.707434111	9.252548934	9.696212433	6.605245624	7.339849757
4.741036192	7.982074992	9.305206825	5.643903442	6.73454551
0.072932639	7.458786079	5.793266771	6.009899706	6.691092236
0.1157841	6.497802376	5.345223714	7.317956264	6.414248216
2.366690056	10.13779733	10.17094957	6.78101351	7.874374184
2.857276438	8.566059579	8.761036247	5.545192703	6.914692156
4.065587202	8.581256635	8.940335812	5.55204397	6.876472054
2.552881113	8.850827139	8.741718214	5.93447783	7.123834582
1.425731297	8.691966359	8.396010434	5.48165575	6.702354917
7.859018351	8.837640591	9.378231652	5.498168112	6.798209479
2.750756724	9.514106407	9.314923794	6.255062513	7.029265481
3.086915841	6.127746924	5.019176117	7.37098642	6.787801157
5.877072063	9.923525449	10.42151439	6.860580909	7.620116919
1.824747601	9.380164163	9.585450739	6.227172781	7.188654969
2.361375795	9.287219937	9.660131094	6.266064989	7.600342553
1.714116004	9.380528624	9.330637586	7.62258591	7.53300927
1.490404477	9.432491437	9.407885467	6.229855208	7.265374267
1.748827164	7.257228849	6.41817182	6.081858763	7.019440556
1.820362765	8.389323507	7.797850037	6.296891694	6.724122305
2.239306787	9.050772392	8.857167879	6.350539663	7.270786466
0.274052804	6.46857032	6.267431826	5.429715667	6.982789398
4.298896132	8.440795878	9.403061011	5.937437622	6.902944732
1.625961738	8.975903304	8.592671687	6.101937011	6.560749742
3.272621488	8.592671687	8.343563409	5.981016471	6.616334678
3.449840795	7.063802036	6.178612093	5.768330761	7.284546997
3.460925148	6.402914472	6.068430947	5.833883192	6.577918923
1.25697418	7.335477941	6.74467287	5.139121514	6.659295563
1.807142924	8.820764383	8.027659388	6.374277871	7.218353313
2.324260446	8.629978904	9.108378531	6.27212557	7.261843371
0.015847822	8.143505866	7.56195398	8.181440774	7.375907587
0.139020219	6.896169433	6.207547258	5.673197613	7.236195862
2.568313803	8.618434869	9.423171742	5.780259102	7.060648762
3.762164591	8.803706604	9.108679682	6.208996405	7.178454528
2.394662574	8.471877827	8.440692251	6.05838072	6.699206248
2.676557865	8.722045703	9.190170328	6.379447217	6.825417783
0.16296651	7.973816946	7.767128688	7.263358139	7.213415327
0.098262859	7.941622929	7.436028164	7.309159265	7.70114611
5.108132202	9.191923834	9.724356106	6.430238073	7.052721798
0.112741056	6.771157643	6.307591614	7.207149057	6.510260555
0.834278005	6.178943765	5.735291574	6.103010922	7.107262332
1.956099139	7.873430429	6.771707747	7.691182033	7.206615202
4.759100129	8.388523158	8.882824725	6.120741709	7.139692685
3.060845459	8.056426868	6.877791856	6.470554193	7.103980416
2.348204538	8.561784111	8.803045614	6.13262154	6.484942862
4.453525439	8.804307125	9.064444871	5.908090322	6.737869499
0.402648211	8.629378398	8.153315308	6.849533893	6.847581684
0.363042866	6.643791429	5.894740942	7.321294809	7.078139909
2.989846815	8.786719463	8.867139972	6.056508431	6.628677843
2.794733959	9.279314052	9.974501316	6.70127368	7.489345317
3.04841883	9.150598871	9.734041158	6.004584274	7.276169531
1.988263312	9.153947794	9.614001191	6.143159675	7.158545731
0.354842371	7.66564118	7.152801825	6.219400577	7.055210045
1.633554587	6.284286883	5.62099352	7.136897439	6.290979805
0.23779955	6.501171798	6.231115041	6.095108662	7.522119251
2.158722082	9.221770805	8.246538726	6.843153894	7.224783069
3.237963062	9.200475888	9.346331744	6.437690208	7.191429897
3.820778362	9.07869065	9.217705195	6.42584362	7.175643309
4.348856202	9.154802303	9.787600721	6.632899025	7.010168267
2.027409389	8.769438766	9.405946635	5.605815582	6.680605281
2.376397529	8.128939207	8.011156194	6.548679501	6.570996962
2.308890208	8.86335549	9.037224328	5.670995627	6.853595834
5.732393059	9.020737989	9.61677568	6.072681116	6.997084805
2.07213875	9.310757497	8.9793461	6.438202107	7.233773579
0.018132917	5.714403531	5.438098212	6.193429492	6.431913214
3.034988199	8.951735449	9.651090257	6.206579991	6.760184258
1.579383618	9.237091362	8.620572578	5.55204397	6.950279145
2.833113545	9.030256324	9.242443517	5.937437622	7.325886932
1.920674227	9.087594052	8.598116776	5.600211827	7.22792443
3.224710721	8.991716607	8.989544079	5.72646741	7.175276045
3.376066595	8.465647278	9.073126793	5.604049365	6.669905708
0.012759777	6.151033659	5.075212875	6.18043493	6.495871882
3.705417763	9.460669432	9.170701022	6.024711729	7.046404316
4.924777486	9.151159219	9.206300232	6.463343853	7.075640503
0.838973419	7.542976973	6.779923199	6.139889197	6.930300199
1.986610316	5.662972536	5.337561193	5.87583708	6.24191572
3.373055133	8.421140384	9.309722259	4.670296373	6.271521162
3.844253472	8.422020651	9.311777208	4.724275699	6.290979805
2.678822751	9.070839209	8.985254952	6.287118249	6.609027558
1.699183037	8.381694202	9.159459635	5.819260544	6.745237734
2.745537969	8.701273229	8.78861175	5.480656284	6.971444319
4.100371514	9.334305158	9.041362998	6.964363323	7.270452539
2.434398652	8.39219222	8.261939653	5.601689547	6.714851382
1.562107081	6.8835456	5.922550275	6.017333142	6.965043465
2.440678075	7.654178013	7.039345556	6.030691039	7.003284443
1.867300893	8.7908291	8.9565108	6.432428078	6.94119099
0.815604118	8.019244414	8.400209886	6.173790444	7.930235113
0.543457726	8.123664647	8.236229901	6.173123561	7.856071821
1.635974802	8.254747391	8.47555424	6.053317473	7.716906334
1.525153387	8.661064968	8.94288961	6.115101988	6.819056398
0.04705324	8.467582735	8.345274989	6.313261433	8.155867532
8.339061404	8.447971768	9.795657326	6.924495362	7.305941071
2.673625355	8.756134523	8.755655632	7.18368918	7.236714161
4.153766821	8.946978827	9.332522614	5.902203551	7.700096203
3.312148539	8.869471303	8.874878844	5.225345402	6.645456702
4.903340987	9.217911647	9.831376972	6.82671992	7.56742867
4.091554355	9.172846178	9.391074009	6.66308324	7.797061342
3.528150399	9.432837321	9.996303718	6.275593844	7.300554293
4.957779018	8.613346685	9.612889236	6.068430947	6.863260972
3.56795888	8.788428782	9.708814837	6.312391243	6.92630318
1.881210736	8.890091049	9.201557929	6.936771188	6.92881298
1.635089344	8.343715668	8.51355462	6.631950811	7.003357152
6.740519096	8.464096211	9.184259206	6.194409556	7.040677252
5.791655024	8.860306207	9.084132963	5.915022657	6.889266427
0.949999326	8.626183942	8.162276782	6.530763128	6.589203434
0.543397852	7.776535204	7.519475755	5.411665981	6.164413365
4.970494108	8.84145405	9.215749725	5.910044904	6.809923135
7.740457981	8.904228188	9.703562361	6.610536336	7.345184479
4.061612437	9.360937324	9.585846496	6.336899657	7.482569589
3.234729042	5.836688851	6.332643151	6.053129452	7.945938052
4.368395595	8.688790813	9.0309936	6.476359159	7.394960493
2.068953814	8.997077858	8.498116422	6.446230144	6.969565964
4.300465965	8.939203356	9.859255587	6.579253141	6.875150507
0.512909713	8.85765747	7.857682077	7.250494061	7.002629827
6.267210179	9.159249174	10.13348119	6.298952626	7.293888511
3.814288615	8.642930318	9.252150048	6.984865314	6.730064417
4.309000702	8.602768905	9.306195866	6.42195006	7.157611473
3.450929977	9.07424571	9.47271695	5.921907267	6.884201068
2.201048927	8.977156602	8.294729471	6.576471509	7.111512782
2.690371764	5.629933506	5.019176117	5.681412143	6.340715084
2.344551218	8.490241271	8.312144989	6.115985294	6.878698211
2.376873088	9.557158906	9.851398155	6.23832844	6.898352218
2.222609959	9.448266921	9.480288123	6.090409623	6.961410682
3.931283553	9.166555671	9.350074495	6.556780374	6.984939375
2.005593976	9.369270477	8.833311127	6.109430281	7.255422267
3.94890499	8.640274199	9.291942487	6.275593844	7.432294791
2.435621595	9.472236841	9.17010988	6.307299986	7.217590694
2.788187799	8.449479547	8.273846998	6.00497898	6.505128383
0.454018227	6.664002402	5.796431658	7.727464818	7.097714947
3.738105061	9.604126888	9.493749333	6.956165326	7.609981369
4.249477289	9.872686021	9.992120949	6.448132119	7.640892339
0.380143387	8.12782984	6.569763852	6.483598864	6.803905965
0.495423707	6.047661412	5.989869536	5.605815582	7.546193089
1.711260204	8.589699917	9.496066539	5.963688773	6.928969634
1.523157527	7.566683884	6.579253141	7.517086269	7.554984442
3.3525777	8.853539726	9.158844963	6.308757278	6.825157152
5.405497108	8.532231585	9.393608155	6.032996046	6.878945256
0.431610488	6.761111039	5.360750692	6.144876692	6.675976124
5.222131549	9.23739508	9.402777269	6.581916248	6.906635654
3.174851993	9.08645376	9.335985759	5.707785518	6.650435949
0.20418043	7.87971546	7.19958928	7.438713233	7.23279146
3.652713858	9.25874952	9.87292525	6.397865326	7.485087801
4.670718168	9.528829017	10.49864697	6.88722703	7.719929363
3.577730538	9.448878424	9.093375015	6.206579991	7.229897273
3.903046674	8.100464983	9.537200854	5.863639246	7.0070583
3.48771301	8.712444163	8.620601435	5.170516277	7.897237129
2.523344288	8.531679792	8.521169316	5.075212875	6.528310869
3.903831587	8.354373095	6.485675191	6.493453512	7.139185039
4.348019727	9.163190073	9.622529494	6.60708435	7.350696401
3.542772443	9.734889007	9.460818901	6.475743208	7.348382004
7.273015486	8.095525621	9.388312491	6.20010753	6.993493354
2.537932576	8.570726411	9.135004581	6.329224853	6.614083761
4.641886164	8.294229686	9.309533919	6.682511089	6.893738516
3.443675689	8.369695055	9.051466569	5.900233568	6.865767024
4.485907915	9.219086027	9.606718994	5.817120018	7.258356307
4.047193394	8.841569733	9.508808075	5.638509669	6.90863589
4.994321161	8.550473254	9.264866444	5.605815582	6.862005587
3.002943123	8.960585886	8.415328829	5.999438868	7.073880418
4.888935749	8.956851025	9.067910086	6.543280624	6.888777351
5.22579208	7.298824378	8.269060049	6.104798215	6.187857581
3.353308585	8.308327289	8.776994197	6.146762013	6.940804069
2.209152656	9.147511334	9.797700282	6.10711693	7.050643518
0.061154155	6.997596819	5.964716403	7.347969994	7.102071959
3.984810782	9.22920924	9.654815919	6.928656302	7.400938554
5.330137492	8.527824518	9.536346607	5.819735595	7.048282901
1.1467889	9.419420705	9.166839804	6.804172193	7.542892199
4.253628886	8.8731543	9.34242072	6.534836911	7.022940179
3.779461242	8.57755805	8.905476892	5.317751807	6.46034499
0.439116325	7.797455767	6.496354855	6.559163885	6.855789183
4.617915188	8.625581152	9.029269247	5.334865379	6.505846083
3.56781643	8.934418231	9.100061125	6.568304577	7.338706603
1.590906684	9.449653298	9.179856433	6.298952626	7.184235412
2.033294744	8.694314612	9.669485262	6.544661834	7.382298975
3.293651109	9.357918651	9.481435647	6.09474798	7.205071352
4.875925938	7.804137304	9.733230529	6.445214276	6.965119008
4.599091899	8.843845967	9.307183929	6.431269261	7.037590618
1.490786149	9.139574513	8.946426925	6.23832844	6.992097272
7.559999959	7.862805227	10.02734632	6.606327637	7.466776931
4.318502236	8.545166309	8.613361218	5.710173052	6.782193341
3.00786101	8.349105902	9.26452549	5.949189956	7.193115221
4.44542492	8.837988926	9.540558814	6.501171798	7.294595128
4.233319353	7.566187051	8.469161983	5.075212875	6.745520046
3.19045244	8.721550202	9.092340325	6.365510743	6.831997878
6.609963909	9.270652483	9.809541645	6.40767447	7.787382199
3.810613131	8.738914958	9.084432431	6.313551328	7.078139909
1.674217797	8.762239149	8.277513736	6.44190556	7.043824213
0.1099382	7.712408255	7.298337299	7.283009044	6.626348575
4.080034407	8.812533884	9.957085192	6.397065757	7.293507818
1.032844556	8.421422154	7.761489706	6.271823412	6.595454459
5.152823742	8.981359834	9.620190523	6.23832844	7.460030232
5.062100636	8.64379063	9.219046374	5.774312717	7.210641731
1.537169451	8.748939657	9.079009997	5.909176672	7.42364044
2.047925249	8.681486574	8.927138931	6.226698664	6.788252032
4.950487137	8.788831267	8.952263719	5.651237566	6.647223022
0.063242912	6.559503923	5.607872234	7.005318289	6.505128383
3.581903653	9.559079919	9.514407479	6.677387268	7.257454442
6.539627703	8.876723275	9.3378537	5.774809602	6.952347077
2.004177749	9.124747636	8.920896767	6.394395899	6.941964384
5.585158396	6.734735751	5.875387951	7.032801547	6.827587071
3.825171628	8.873389641	9.07032401	6.223373535	7.11027221
0.599088913	8.188111257	7.485851005	6.383239183	6.748901592
3.181739827	9.307786459	9.505234381	6.269099871	7.350490894
2.64248882	9.031271135	8.544029883	5.810191431	7.131603222
3.398996507	9.091908138	9.524771483	5.88833147	6.846731707
2.204144282	9.054818099	8.924906455	5.833180546	7.162584127
3.139430768	9.187816616	9.371520012	6.367160445	7.419860443
0.185992656	7.156676341	6.40741062	6.746742479	6.682310648
1.823930323	9.23931649	8.893468408	6.537041462	7.247536828
4.628412811	8.729215961	9.018288443	6.005570748	6.989888957
2.338886123	7.417652833	8.650646612	6.23832844	7.253669024
2.103090606	9.3767832	9.451766971	6.383509488	6.944280983
5.134349598	8.484223662	9.312557561	6.451925252	7.200126898
5.406601712	8.499257342	9.018782708	5.874489089	7.2785466
2.54951048	7.617995779	8.303247274	5.828012665	6.481150594
3.277382801	9.151668354	8.821000572	6.692879009	7.132817627
2.928035205	9.187235509	9.042205718	6.750588086	6.924574031
4.01403236	9.049936864	9.44120445	6.378361153	6.999715228
5.562160251	8.940356771	10.01784428	6.322496648	7.166297458
4.674035691	8.285089682	8.825524613	6.613761787	7.325728934
0.950586319	8.638915157	8.247041955	6.542012837	6.610644019
2.185976723	8.848268052	8.994559664	6.173790444	6.151545033
3.491305474	8.378409224	9.269657796	5.128749676	6.542704557
2.222285548	8.542970132	9.064898342	5.950649334	6.680404459
0.493734432	7.806322028	8.68211087	5.857026629	6.626772482
4.764680518	8.682789011	9.481283126	5.947519484	7.007637631
2.216373992	9.702100604	9.961409233	6.898998055	7.575256656
1.215309512	5.900014441	6.208513589	6.899240136	7.552678411
2.820339371	8.299057144	9.181809212	5.297141705	6.681608791
0.473608836	7.733473583	7.388254028	7.479051479	6.287713306
2.412644848	8.440191236	8.74807634	5.863639246	6.372093284
1.971445514	8.073826916	7.429449976	6.35805322	6.58986328
4.204568606	9.117321178	8.99847302	5.966358418	7.048491415
0.450399793	7.969399369	7.667476627	7.24256951	6.242538284
1.254104946	8.879511402	8.719618011	6.044252356	6.726618458
2.085561298	8.125654744	8.401450124	5.092560182	6.627408006
0.11149838	7.929573042	7.276114183	6.509069375	6.53981923
2.175738605	8.298320569	8.733993493	5.759290195	6.874075462
4.331825367	8.520499759	9.223596135	6.104798215	6.664002402
6.677622152	8.67924404	9.562275305	6.134183347	6.914692156
4.560182966	8.305009423	9.705075641	6.177284303	6.890569463
6.335971123	8.659942003	9.568803321	6.530763128	7.472887576
4.277497324	9.064444871	9.799521623	6.316734641	7.195637894
3.90042713	8.344742811	9.319574982	5.480322907	6.78037764
0.529175215	8.833299463	8.152486159	5.605815582	6.634687645
5.62271414	8.778190392	8.732781902	5.876286006	6.662981059
1.685924873	6.836561137	5.863639246	6.973394073	6.383104003
3.035667767	9.040519568	9.119645139	6.446991368	7.062500802
3.514758203	8.428580581	8.91078005	5.508594709	6.280399346
0.073929501	8.70264321	8.839740372	5.97534162	6.623057189
3.658245992	9.504251012	9.244347527	5.72959072	6.731496736
0.186895064	6.167940082	5.93257047	7.858733536	6.833205293
2.089215363	8.8030937	8.686983251	5.991470797	6.561428626
4.717167354	8.100464983	9.4337271	6.177284303	6.87770942
7.56679059	7.931615414	9.836916036	6.344796984	7.226529487
3.620499218	7.69860997	7.908740173	6.447118183	6.713880699
0.896574138	9.081706693	8.531490535	6.044631715	6.63384634
2.828419277	8.768505866	8.946031034	5.69091125	6.210604109
2.881143952	8.422003053	9.2246298	6.173790444	6.662265498
3.5774114	8.881680757	8.917042579	5.556688521	6.742882026
3.474386262	8.887553284	9.68412186	6.86693437	7.521080021
5.310374696	9.095459135	9.751934167	5.991470797	7.276722842
5.690342635	8.984021801	9.656947428	6.751149619	7.155865185
4.566727005	9.090529294	9.119855344	6.36095998	7.099367564
5.773845208	8.6016079	9.526417468	5.991870712	7.011467248
0.245341735	7.797422904	7.125959294	6.924416687	7.663088436
3.64813363	7.769801174	6.263173295	6.21349148	7.654026303
4.016287762	8.270002885	8.951538571	5.98505031	6.752365194
0.363228933	6.963985266	5.545192703	6.73673109	7.381900708
1.169123559	5.991470797	5.288292537	5.249994643	6.811597951
0.921246388	8.535551678	8.411619369	5.90089066	7.315990324
5.659386142	7.73777346	9.062870009	6.26042606	7.167470477
3.018343799	8.530212116	8.859011135	5.543316	6.737110703
2.848648236	7.690450825	7.954372396	5.817120018	7.028060364
3.126578232	8.535551678	9.131201934	5.584412265	6.877874286
0.229168916	5.660747895	5.858626786	5.480656284	5.550801771
4.860802493	7.90085903	8.971148752	5.950649334	6.677588697
0.202172701	7.835183912	6.816956114	6.417518955	6.335766359
4.871528588	8.317531824	9.119399843	5.735808226	7.089677451
0.168191021	8.878196375	9.105895005	5.296741164	6.42208009
1.926274564	8.899981805	9.369338719	5.996458277	6.86568359
3.868471384	8.437803651	9.202646863	6.259967453	6.98922551
0.163972501	8.434055078	9.031003172	6.392656662	6.757677649
3.493848971	8.810388063	9.001602573	7.437819011	9.03204591
3.581675517	7.843283927	9.130474327	5.337561193	6.142128047
3.099472376	8.295189053	8.730742087	5.643620284	6.874406368
3.726026867	8.124020312	6.705297818	6.257824502	6.923157045
5.952979469	8.718192587	9.471374527	6.520800011	7.09154312
2.504921512	9.353844875	8.975063525	6.331077881	7.536172205
4.124557416	8.832202473	9.174622009	5.717038522	7.101083394
4.251865251	8.775833632	9.379319993	5.537349767	6.756654633
3.478225958	8.00764686	9.051044492	5.529127333	6.478696316
1.799677089	7.021084761	7.505756569	5.652361134	6.198482848
0.141326388	6.209639797	6.429851103	5.654884556	7.552132571
2.5253201	8.478851495	8.02066498	6.155117344	8.544637175
4.33107528	9.882892934	9.919683687	7.007710024	8.420453238
5.244220018	9.651723313	9.51240453	6.684313246	7.575543888
6.468515014	9.076808992	9.66722837	7.154740959	7.292255948
5.382235249	8.422741891	9.426096711	6.550739461	7.25111851
3.838140006	9.308519169	8.983650556	6.051058886	6.791402484
4.805867106	7.919676272	8.871168514	5.535458274	6.623057189
3.536493628	8.710507467	7.661583772	6.065463617	6.943663748
3.101124776	9.159139716	9.412039636	6.240825301	7.873521799
3.414705009	8.840910159	9.143567902	6.378768565	6.533209389
3.471012507	8.787635533	9.286834646	6.363996122	7.085131995
3.898492969	9.395890053	9.152990892	6.088414902	7.111708521
6.14505952	8.545492987	9.575222351	6.48677268	7.052375717
0.06422925	5.304721656	5.139121514	5.949189956	7.095993322
0.492029262	8.403890156	7.203406075	6.75413915	6.678997569
1.428917691	8.460902211	8.006207666	6.566393076	6.759627776
2.61080742	8.886569549	8.546953953	6.474756898	6.91150922
3.859837463	8.081524609	9.01499681	6.383509488	6.744861193
1.65888428	8.94010523	8.838418372	6.113864048	8.19989287
2.810440957	8.781770414	9.054668549	5.727769975	7.191429897
5.804951611	8.28171393	9.419161045	6.588322962	7.241595996
0.289864614	6.671528092	6.060996048	6.550510786	6.910871416
0.989570346	7.930724187	7.497185345	6.219400577	6.555415812
2.262484216	8.680753208	8.553764281	5.633086645	6.784096287
5.340925285	9.405117377	10.20864897	6.757863539	7.237117096
1.025145352	7.741151429	7.695667243	6.38012541	6.557802574
2.928700925	9.437584312	9.353539885	6.545351725	7.31885824
5.710118087	8.592849713	9.38943674	6.900771959	7.336051529
3.120151711	9.130820872	9.369400133	5.77456119	7.145007465
4.611153286	8.643522744	9.043718935	6.119862596	6.795617537
3.089233367	8.787745405	8.964685344	6.159691644	6.939177363
2.09271801	8.687698573	9.077704591	6.169949778	6.947515232
0.732222024	8.984944301	8.121575527	6.391048523	7.181501264
2.488399046	7.790828534	8.299315812	5.697104747	6.440885287
1.591178369	8.227439713	8.341486565	6.204804237	6.841616618
4.093396624	8.86849213	8.901105039	6.046715618	7.420243879
3.426022867	8.889418617	9.457450425	5.257522498	7.20756408
3.42245466	9.195048048	9.47918208	5.747873327	6.983827895
2.386653684	8.854921802	8.889639136	6.601992542	6.836131529
0.2313328	8.086434985	6.298952626	6.442033021	6.883627557
4.152241325	9.622789043	9.494454091	6.23832844	7.149163637
0.029888705	7.172148843	6.786537622	8.054370221	7.211527757
3.645212732	9.046992878	8.614276377	7.012188175	8.004044984
0.081846993	8.411850503	7.011178731	6.633635903	8.212080151
5.021491838	9.968327281	10.06147202	6.968361963	7.829248613
1.779753486	9.049589304	9.103707949	5.753724898	6.877214657
4.97581219	8.295728293	9.025753867	6.139889197	7.389490213
0.159224929	8.428090951	7.454720284	7.318380825	7.148157665
2.851825558	9.128192796	9.27103653	6.704415857	7.328201381
2.541550666	9.325125147	9.345668158	6.140233962	7.284656761
6.371599941	9.273578056	9.646994026	5.78174019	7.328569095
3.494367988	8.301640816	8.627889877	5.834585345	6.756096184
0.35665218	5.817120018	5.563154865	6.831220913	6.521624264
4.209833064	8.699514776	8.987186836	5.662972536	6.943663748
0.027791687	5.692530646	4.612442951	5.485311935	6.186706559
3.89728074	8.824501427	9.111235815	5.84436407	6.610105489
3.46967824	3.888149963	5.454655408	5.499477397	6.235355297
0.120328028	6.001222968	5.747618133	7.564321728	6.092581154
4.061040416	8.44683944	9.000152547	5.922121649	6.614191062
4.045655137	9.098577193	9.621729238	6.648571636	6.931394631
1.079705915	7.176927672	6.797941659	6.765732107	6.439736234
4.340712872	9.308076705	9.552539043	6.372503258	7.572791274
0.055377637	6.886164897	6.266520809	6.303793797	7.076384222
0.36576234	7.114900182	5.912861461	5.662972536	6.961107353
3.684791503	8.946791423	9.074025694	6.417780152	7.119312616
1.091361947	8.101847522	6.66858558	6.816430353	6.770056527
5.487366794	8.273846998	8.320983701	6.035678523	6.405826051
3.044367539	9.372690494	9.503344264	6.017917645	7.00698586
4.956458485	9.203057929	9.123954266	5.993668353	6.968211361
1.967184703	8.72671481	7.573819255	6.908156198	7.000444674
4.557858332	8.997711364	9.458181225	5.909610882	6.749182872
0.083742324	6.83208417	6.505726502	7.566228464	6.572564179
2.804961438	8.192238451	9.253997393	6.117573281	6.672034548
3.723361583	8.740259965	9.492332292	5.971472406	7.021299024
2.078326072	8.672198393	9.004221097	5.942911244	6.876224396
4.183940063	8.972813896	9.326137445	5.224484497	6.534720747
6.475956058	5.593088217	6.334064	5.465543179	6.746460512
0.438735028	6.73197372	5.515700451	6.329795381	6.325365249
4.976225761	8.593917202	9.32006257	6.617190839	6.883709507
2.773231585	8.883457232	8.76093594	5.662972536	6.622738092
0.65535581	6.310793925	5.495872729	4.602867768	6.02316286
2.951998568	8.71102165	8.653526685	5.445720971	6.569427285
0.271776303	6.486041155	6.134183347	6.438841613	6.981229628
3.093929042	9.197781853	9.560219481	6.235668676	7.258018203
3.191822267	8.615190699	8.546223737	6.094387168	6.712033802
3.942120595	8.887321254	9.093752634	6.540050363	7.035480619
0.196824492	6.811421787	5.966358418	5.842740908	6.766377356
5.524297256	9.20759261	9.208650956	5.871562194	6.779923199
1.466215725	7.737738576	6.753952566	7.827623762	7.063870475
4.357351205	8.651276462	8.7687174	7.287779962	7.258187269
0.2845216	7.07746501	6.319907852	6.404635975	6.575914253
5.203543001	8.706966939	8.781684447	6.110851227	7.187022614
7.49573287	8.257945732	9.537904483	6.418693806	7.25576125
2.613663327	8.487294694	8.894445383	5.991470797	7.222391354
0.331800055	7.820263025	6.188514714	6.179441067	6.633004326
3.260624289	9.308185526	9.439838099	6.455578321	6.867684087
1.969799169	9.436946727	9.184259206	5.251672403	7.176010439
4.764984274	8.643381722	9.404300609	6.23832844	6.954487092
2.872386699	8.43165278	10.15197131	6.412280626	7.471112954
0.489943117	6.289644799	5.910912382	7.243084516	6.689103181
0.87162941	7.058999619	7.212766877	5.411665981	7.51425495
3.215110314	7.993404015	8.823241588	6.082406753	6.141095355
6.298647374	10.36530275	11.03427528	7.724393813	8.230342844
5.260814495	10.33525958	10.81756143	7.475022047	8.307913158
4.45092779	9.246695454	9.792716876	6.540281442	7.545601423
3.610013013	9.390820241	9.892580287	6.320339784	7.211055308
2.640550403	9.285291997	9.134892437	6.482987358	7.391612882
3.963934597	8.642887989	9.235181276	5.64616583	6.699107692
4.889746064	8.497023178	9.067181078	5.863639246	6.974142967
2.522818766	8.292147896	8.374356981	5.863639246	6.895602747
4.013124803	8.910801638	9.022457796	5.337561193	7.542892199
3.864802549	9.048696368	8.9869268	6.218285314	7.011034442
2.744474531	8.938153642	10.33180944	6.486406984	7.549104052
2.73587556	10.06599068	10.26403061	6.734830857	7.788477034
5.156377594	9.237550797	9.539292984	6.157322397	7.237634917
2.000671995	9.126428199	9.113133206	6.159522598	6.9039892
4.706768543	8.3423445	8.864000429	5.715721895	6.248278695
3.213492633	8.59056264	8.298539607	5.545192703	7.024151478
4.826432085	8.826370597	9.091475764	6.298952626	7.486613627
0.07731724	8.243577131	7.064964865	7.186720033	6.570996962
2.958689677	9.122129743	9.427758772	5.789357726	7.105819616
4.409916581	9.740808614	10.37257827	7.168210623	8.268649843
2.162362394	8.399832117	8.149648034	6.475250175	7.380256177
4.976077038	8.764003293	9.288323122	6.616655824	6.88690034
2.504046513	9.089401374	9.385053062	6.399196522	7.060168043
0.460497631	8.185640114	6.984939375	6.356110675	6.50381126
5.204619127	8.457205412	9.12262767	6.466209349	6.838191965
2.045384535	9.382753004	9.538797723	6.626136554	7.115290299
2.295771473	9.042584237	8.987696711	6.777101046	7.095197726
2.713176815	8.586689438	8.739235362	6.165590319	6.453186439
3.083616546	8.633674078	9.088000985	5.950649334	6.947361457
2.802289511	8.589357596	9.167892067	5.959980536	6.891545626
0.144993098	6.385938953	5.447100706	7.218646474	6.496113398
1.548835074	8.289559638	8.160472614	5.44399362	6.819668151
2.136198784	8.235784802	8.264641493	6.231744362	6.767574572
3.609460637	8.785631304	8.997820208	5.999438868	6.954334386
4.625065885	8.874677427	9.396999183	6.052188817	6.657139401
3.152270569	8.939601959	9.331367924	5.548624204	7.337353917
3.709840146	7.818430434	9.085493459	6.162223909	6.721330762
1.386250533	8.245510513	7.876046399	7.118988835	6.695553196
2.285726773	8.435427714	9.403496364	6.56774275	7.535788057
0.427421573	8.89135752	7.359442582	6.115101988	7.493406642
3.642560598	9.765153793	8.757116792	6.864681839	7.423067183
5.01657849	9.187816616	10.17353301	6.759534999	7.425977835
2.698632422	9.05310629	8.672472406	6.482497884	7.674970646
4.231672233	9.24865299	9.771249041	6.450409725	7.799294365
2.091307571	9.023576979	8.332866483	6.82245998	7.219173946
1.587131973	9.392821923	9.172605286	5.794485221	7.216004932
8.120061119	9.229389784	9.896942181	6.487868966	7.292854864
5.071420084	9.924289683	9.955806723	6.693573004	7.633989247
3.790688976	9.30464642	9.30601413	6.522094961	6.861419201
2.270642265	9.568109922	10.12202853	6.733212815	7.412402216
0.03891653	6.613869123	6.512044669	7.910091723	6.856968227
3.037483194	9.263350201	9.326628966	6.068430947	7.14273316
6.031121318	9.595646314	10.17389935	6.411755281	7.380704954
3.24176931	7.757222397	8.604397917	4.969861521	6.285778075
2.968662653	8.680291182	9.460264507	5.738387488	6.806653578
4.183226768	8.879043539	9.435344598	5.921692838	6.964212117
3.946843929	9.114745364	9.194861195	6.534836911	7.326150208
3.682633832	9.718905847	9.477333911	5.950649334	7.364268719
3.431148284	9.704934173	9.619186429	6.433457012	7.50580056
1.252210916	9.241699504	9.614620783	5.690100567	6.835443773
0.045421845	7.111317004	6.622738092	6.579364246	5.703526889
5.618846889	7.61901763	9.461914328	6.111560943	7.053275277
3.89545798	9.22920924	8.934713362	6.409124407	8.100537796
0.06116395	5.991470797	5.537349767	7.062843396	6.357498592
2.858747871	8.685645711	8.620788983	5.859540013	7.012332298
3.086602296	9.196703826	9.123029326	6.579253141	7.369676729
0.042799468	6.70950093	6.302768839	7.187627501	6.068430947
2.830119544	9.261383244	8.740336768	6.287118249	7.180466415
3.12210991	9.804360902	8.772381021	6.293644481	7.121317724
0.191261612	7.882918653	6.902301439	6.767942658	6.856126195
2.234122811	9.156002459	9.091304565	6.651263418	6.935137902
1.712121772	8.393370002	8.510531089	6.091676922	6.644624412
1.399985437	9.188454627	9.46967853	5.836221787	6.977282212
2.902348862	8.695439818	8.936555962	5.681412143	6.709598467
3.947710505	8.630064661	9.667147311	6.598183857	7.011178731
0.047752323	8.409625848	6.580030613	6.094928337	7.216122482
0.06800965	9.003690072	8.739132844	6.293644481	6.954716108
5.276537714	8.729811169	9.327291069	6.293052944	7.311405854
2.984850051	8.812521975	9.086345093	6.251984663	6.436152937
1.376024889	6.739858601	6.074523396	7.484144215	6.674865969
2.921159221	8.077012504	8.19962914	6.291128029	6.856294658
3.589363951	8.933796061	9.188618154	6.165590319	6.91770659
2.907997824	9.100543375	9.055892328	6.058006542	7.083791154
4.302131057	8.362567787	8.54491734	5.833649031	7.325728934
5.147419815	8.675112789	9.115484501	6.068430947	6.78037764
0.659996171	8.129009976	8.127782606	5.717038522	6.123023791
6.57340725	8.636603379	9.249268744	6.030691039	6.835615756
5.648022522	8.51559195	9.026715581	6.606219488	7.119571566
4.964928835	8.872133852	9.257277401	5.991470797	6.806565063
4.648540548	8.64678888	9.232993843	6.025871808	7.000736304
4.500051421	8.405948783	9.1596953	6.282045918	7.093471759
1.947049866	7.77978495	7.987524595	5.391828445	6.149497968
4.246157776	8.217859575	8.751132682	6.055008072	6.721330762
3.306914905	8.403800554	9.244826829	6.173790444	7.158358949
1.05194734	7.244285167	7.009951606	5.876510394	6.32048372
0.114840753	5.402337261	5.465204724	5.075212875	6.461470618
1.058892821	8.430030578	8.619663166	5.791314159	6.457086041
3.014456735	8.040369663	8.776401736	5.987864347	6.443052124
1.919021942	8.692704976	8.64858633	6.265760993	6.684013112
1.270826666	8.075545408	7.349822703	5.761809672	6.992097272
3.816894485	8.22003712	8.767833639	6.436152937	6.667060187
3.612665771	9.665925557	9.829052761	7.531252517	8.055589485
4.450944867	9.444070889	10.72408115	7.360714878	8.167238554
6.463942175	9.451553291	10.74669477	7.315245445	8.210407201
2.627063753	9.070848406	9.12594957	7.117433223	7.282624186
2.418276785	10.37646924	10.13137822	7.409790745	8.058808304
5.495887273	10.27190963	10.6682221	7.61724838	8.402796466
0.119422769	7.105819616	7.043824213	7.225132597	8.15349947
5.217062945	10.04732812	10.67211505	7.591821605	8.27525417
4.489487696	10.19003398	10.95491599	7.125830652	8.102041409
4.724759782	8.75204397	8.494374863	7.902546744	9.264919471
0.089848216	8.272499151	7.607123318	5.95335397	6.677689397
0.117894991	6.789513404	6.476605433	7.288053463	6.939177363
5.591477087	8.439015457	8.518791953	5.359998846	6.611074634
1.95846994	10.12840553	10.1961303	7.663539394	8.366705183
1.175182534	8.154856618	8.105307607	5.737356581	6.466209349
0.086133903	8.473834693	7.227459665	8.626657308	8.229703172
4.398553743	8.762226627	9.7065428	6.924180625	7.161653636
1.773004127	7.921593817	8.25149705	5.605815582	6.190155658
1.873290856	6.510260555	5.665469356	5.588909223	5.678681457
3.510552582	8.519350902	9.012796354	5.887887919	7.378509017
1.638873119	8.305286333	8.366072637	5.598139344	6.5847933
0.106241463	6.452556044	5.717038522	6.558937129	5.956672742
4.199011745	8.53451435	8.917803887	6.168442884	6.833980718
0.304442367	7.688950176	6.603186568	7.088743309	6.84596611
2.012904909	7.692569856	7.242283281	5.605815582	6.211888414
3.536044432	8.666261292	8.84730239	6.265913003	6.406618649
5.236946151	10.7197723	10.52294083	7.592951184	8.519590356
0.55016669	9.971949619	9.507126879	8.471995012	8.276007926
5.326686275	8.585479715	9.577075745	5.88766607	6.638150568
4.558361425	9.221470215	8.349654682	6.11686782	6.70950093
5.609067855	10.43994817	10.99245885	7.797357176	8.538453618
1.836964951	6.699304794	5.291116684	5.337561193	6.321346899
4.148649206	9.87930961	9.647500514	7.527514518	8.797355081
0.702832155	8.426077451	7.546404313	5.737098688	6.709110687
4.796602255	10.11043018	10.36436971	7.874282892	8.374615341
0.531967827	6.985975642	5.908090322	6.759720545	7.000080018
2.705283832	9.498294413	9.945086208	7.410807128	7.857836773
1.430789618	7.909386795	7.528805062	5.860224386	6.341560983
1.490501981	4.969861521	5.768330761	5.715194758	6.757212771
5.683577417	9.980355999	9.96763725	7.427501354	7.820359384
2.214421513	8.905498595	8.532089724	6.032804165	6.51240111
0.723383312	6.803817206	5.68113941	6.436152937	6.523035691
3.25553126	8.66164675	9.211012156	6.02316286	6.533790951
5.347389872	9.740902742	10.04395881	7.158794719	8.281167078
3.232297947	7.550619458	8.220080192	6.00300389	6.275593844
5.936727915	8.169461079	8.605042917	5.649549844	6.277248341
3.159467168	8.272826069	9.553175187	6.106404052	7.032519121
1.243235111	8.712417838	8.322792635	5.473296187	6.401986279
4.007457261	8.238621563	9.551259853	6.090952948	7.043824213
1.806285064	7.792349095	7.515693391	5.605815582	5.863639246
1.22437634	6.870012952	6.411229659	6.004189412	6.244558942
3.686815148	8.474001769	9.178659811	6.104798215	6.756096184
3.554981628	8.744577364	8.911955917	6.161211773	6.517259782
2.987276848	7.833727155	8.68788744	5.664915046	7.12312534
5.871388363	8.136108538	9.462691602	6.022387525	7.195877817
4.853587281	7.877776477	9.133571644	6.042163309	6.702453154
2.909813692	8.395360016	8.013356532	5.950649334	6.069356434
4.374005874	8.840030051	9.07923804	5.729330816	6.384994863
1.676569236	8.866079502	9.087946737	5.662972536	6.74042619
1.793358112	9.000073574	8.915314081	6.004584274	6.811421787
2.330172274	8.623382196	8.463556144	6.352771794	6.619328041
1.582341482	8.065893646	8.148723328	6.230012774	6.926224647
3.345166963	8.772095865	9.016503179	5.896721765	6.697628187
2.19522645	8.659539647	8.417752943	5.70219234	6.513706975
0.081034104	6.217487936	4.969861521	5.451571743	6.386073751
4.314109102	8.511850987	9.214905944	5.758533112	6.724987063
2.542025847	8.846393357	8.921772592	5.648986636	6.716596239
2.768901127	5.764573786	5.656563307	5.257522498	6.460094678
2.600605945	8.848899825	9.124669199	6.04822846	6.719883798
2.858779951	9.066008014	9.041997471	5.480656284	6.419345906
4.212927275	8.353996441	8.896056952	5.866589388	6.842556345
4.696961747	8.261030524	9.40060365	5.433915723	6.629417837
4.592002147	8.874028142	8.73155593	5.449854478	6.934359209
3.128454496	8.156831542	9.24804456	5.818071928	6.540165909
4.213545655	8.571560193	9.261200782	5.817120018	6.723833885
3.141279041	8.552266893	9.096176791	6.235198571	6.679600764
3.639922143	8.23929781	8.789282347	6.031459965	6.698516152
0.066209828	8.935513994	8.635751069	8.794412745	8.657581055
0.474183256	6.854608747	6.327939972	7.219466865	6.781285903
3.668615406	7.742645236	8.227632093	4.382182848	6.065092081
3.43939233	7.808924416	7.879473292	5.818071928	6.416604226
3.462878637	7.936517314	8.595205566	5.655444453	6.853511379
3.16321002	6.615799205	7.290347916	5.726206693	6.275744366
2.19429042	8.635708435	8.301680513	6.213811785	6.66868719
0.138078765	7.357556608	5.591597723	5.751947607	5.8161672
2.730655676	8.060274876	9.180656132	6.283839092	6.734069752
2.172922003	8.640429805	9.539269954	6.409387806	6.852497354
4.334876297	8.494587641	8.406377875	6.363582645	6.269099871
0.174711758	8.604764445	8.265465029	5.701123417	6.104798215
0.148867268	7.110337542	6.436152937	6.041021986	6.510260555
4.427290752	8.42847568	8.463353544	5.5619264	6.936693473
3.311530298	8.654168677	8.776364696	5.732704305	6.455955464
3.212212536	8.260885814	8.247921997	5.162759498	6.46421683
2.703814022	8.207489145	8.182827612	6.267128245	6.533209389
4.434005471	8.264826848	8.603165396	5.545192703	6.330650564
5.466755541	8.223627248	8.922786309	5.878079701	6.602861066
0.116506882	7.539282625	6.008327707	5.661860834	6.243782249
2.038930753	8.261712448	8.439015457	5.768330761	6.142128047
3.299017428	8.445912036	8.406163352	5.717038522	6.120214334
4.329755784	8.181798852	9.050246748	5.950649334	6.803905965
1.377312615	8.191396644	7.847325094	5.717038522	6.618366866
1.171179235	8.145248046	7.623954942	6.576471509	6.58865323
8.095318591	7.804692089	9.731455283	6.184070665	7.190947854
2.415340099	8.551076647	8.557797599	5.40952091	6.734830857
1.066642224	7.291220611	6.519503381	5.863639246	6.700388161
2.417594573	8.357043274	7.860185206	5.411665981	6.548221155
4.244620792	8.259251202	8.460377352	6.094206714	7.23163479
2.036570349	8.133199991	8.372934808	5.179565533	6.673350133
3.583973331	8.462745498	7.796831189	6.159353524	6.601123264
3.212095016	8.694997924	8.621582068	6.073418435	6.845540524
4.928702901	8.245699448	8.740874224	6.269099871	6.368395938
0.415994439	6.163066575	5.014936949	5.721240118	6.443306737
4.664143592	8.232727346	9.036463076	6.050304889	6.722390541
4.663068897	7.985184904	8.941550726	6.139889197	7.305349944
2.583679602	8.534451447	8.27482611	5.981420588	6.834497335
4.614460667	8.783439167	7.742645236	5.442263282	6.90919524
6.684871511	8.625595508	9.313272349	6.057257767	6.813182037
1.133125229	8.834744719	9.014471478	5.465881519	6.74231583
4.076875961	7.823502023	8.319112975	5.896721765	6.280099678
0.223329691	7.149352144	6.635843286	6.327082468	7.207623355
0.227909354	5.936381559	5.412736793	7.019583638	5.950857643
1.651769252	7.768990035	7.326466047	5.950649334	6.057632225
0.94302104	6.975564322	5.848987209	6.181096956	6.412543195
0.301038614	7.116784337	6.330508084	6.769505513	6.376865885
3.260473988	8.616828582	9.170084894	5.717038522	6.905674117
3.914659622	8.510676041	8.342611263	5.692800291	6.249206476
0.191909659	7.329304118	6.579253141	6.81186214	6.090409623
4.398119743	8.493408608	9.559136363	5.950232586	6.572676029
0.693879493	6.410177587	5.170516277	6.086052362	6.602861066
4.451112898	8.49873594	9.067522579	5.174145811	6.572228553
3.312835732	8.207118334	9.183881411	5.367118668	6.551082376
3.019764934	8.435358259	8.712760002	5.807310329	6.820192213
4.894927074	8.787550069	9.041827055	5.605815582	6.470678054
4.227686322	8.042198028	8.784162246	5.877183256	6.05557097
4.806505042	8.468960516	9.463517958	6.1280959	6.753019123
4.935276061	8.471442447	9.46970322	6.109430281	6.88452864
3.12278256	8.218700971	8.749726149	6.030691039	6.613976448
3.362270912	8.278996979	8.821873986	5.725945909	6.270159907
3.951064072	8.059187796	8.69675096	5.337561193	6.540743441
3.393414401	8.4654788	9.464920579	5.817120018	6.761574108
3.218995177	7.542680231	7.725135954	5.541122053	5.84204446
2.901598705	7.240105257	8.140199	5.165960755	6.057819401
2.918037593	8.154649715	8.6131432	5.587412483	6.5024924
0.804918047	8.596832159	7.059961949	6.485919182	7.305618682
3.147232245	7.049255595	7.839037236	5.662972536	5.897381168
1.9576132	8.673266622	8.843338018	5.082187948	6.819930217
2.440512723	8.20877501	8.319327507	5.432867361	6.290535001
4.908588937	9.097001459	9.433631119	6.163403442	6.549023123
1.767899189	8.641066122	9.057319734	5.720715883	7.002629827
4.458204008	9.067171847	9.567578362	6.613332328	6.959133472
4.925240617	9.33272791	9.81455579	6.480169606	7.259538772
2.967886358	9.217157095	9.099694816	5.075212875	6.741938188
1.122439133	8.283817533	9.456400136	5.660747895	6.599382436
2.657157298	8.709333084	8.65291222	5.528809732	7.146898776
2.690655736	8.79481283	8.945457756	5.849217806	6.779286634
1.58934316	8.880346326	8.869291297	5.257522498	6.70206015
2.602760973	8.401504013	8.065893646	7.321506404	6.803195676
3.810420964	8.955768088	8.707482945	5.605815582	6.058567756
0.029454915	6.23832844	5.605815582	6.044252356	6.457462616
5.019645053	8.475420789	9.241978574	5.817120018	7.077735024
2.664136569	8.688642554	8.814437423	6.030691039	6.380396558
1.684124022	8.732188461	8.689989555	5.915022657	6.689998746
3.785510049	8.394238859	8.497121129	5.257522498	7.160722278
4.188735234	8.80646602	8.722319427	5.592492286	6.913420197
1.729413519	8.679271253	8.65913713	6.296007136	6.639825254
3.753987517	8.820894293	9.696502747	5.959361158	6.741843755
2.217140331	8.566425199	8.902629745	6.203348997	7.304274271
6.499083306	8.523048058	9.441680645	6.096730121	6.733308067
4.428662111	8.40991088	8.825136631	5.492255022	6.460845425
4.445914677	9.150751725	9.682122423	5.717038522	6.742032612
2.721354645	8.961017119	8.807376156	5.712290529	6.585676884
2.685493082	9.150539422	9.681623187	5.717038522	6.736066419
2.804991788	8.727259635	8.923735071	6.38957212	6.870345205
0.91251435	8.692973428	8.884133683	6.318178258	6.797941659
5.336598293	8.926884043	9.567449626	6.736161399	7.052652591
2.236817465	8.723712956	9.018666432	6.387824465	6.532743895
2.795336338	8.513458265	8.907677328	5.662972536	6.89195208
0.186358775	6.030691039	5.347511068	6.917231231	6.030691039
0.810437103	7.392253734	6.835959635	7.153740585	7.138168974
2.348823757	8.36323988	9.715691843	5.991470797	6.964665665
4.8494575	9.236522616	9.252694641	5.824473735	6.981601222
2.831266851	8.537340896	8.304811584	5.317359438	6.427138112
3.11058128	6.903507273	5.924690656	6.275593844	6.84596611
1.623348588	7.901954888	6.754325699	5.337561193	6.77024013
0.532088733	8.799806462	8.701326467	5.699517886	6.383104003
0.046269069	5.6105103	5.233913944	7.133392357	6.441778082
2.357316804	7.51045275	7.773880678	5.455339378	6.090771872
5.174737066	8.458037535	9.480263693	6.159522598	7.038784311
3.119641321	8.290382989	8.999708241	5.882995835	6.862675322
2.061776369	8.701885297	9.052572505	6.263020868	6.542704557
5.795342495	8.466708036	7.125766325	6.322640273	6.517968831
4.821982787	8.340704249	9.253476496	5.257522498	6.860413167
2.47145467	8.495094853	8.45864845	5.542689649	6.612257871
3.087850432	7.639931078	8.622792111	5.624463647	6.613010112
4.940948374	8.782396522	9.402783869	5.603459933	6.694365551
0.096357377	6.680203596	6.144876692	6.774270906	6.481518217
3.47089512	8.631778262	8.74772064	5.741473846	7.02500563
3.809727846	8.922796974	8.921932721	6.203672567	6.795885981
0.687405394	8.315830761	7.863912817	6.780286768	6.370862354
2.716499737	8.55808946	9.383621191	6.488720803	6.952500087
4.852666952	8.601519668	8.961817489	6.486894549	6.851989955
2.8462981	8.342763668	8.681011305	6.04803948	7.481713753
0.974608416	6.42894759	5.969020955	7.522811472	6.413986094
1.348579799	8.888988464	8.841801059	5.775802631	6.66756891
2.514547178	9.088561376	9.395285159	5.921692838	7.051336758
5.349839194	9.490653365	9.586829713	6.359438445	7.196836933
4.078135025	7.506767891	9.075601406	5.337561193	6.26439187
4.6147858	9.263175686	9.904574964	6.436665623	7.300932314
4.200903833	8.097840183	9.154962971	5.882103788	6.807538296
2.55729936	8.95957895	9.379887354	5.84806429	6.79158221
5.493966122	8.999797118	9.464529781	5.824473735	6.768218633
5.194470163	8.802239817	9.197992459	6.120038481	7.104243366
2.11761598	8.944612875	9.270629888	5.762312807	6.648778953
4.915936093	6.73597143	6.905994732	5.802973051	6.917231231
4.535630131	9.115115001	9.565639975	5.84204446	6.727289437
3.828587806	8.015314204	8.572378139	5.897600872	6.483476593
3.956383881	8.294049703	9.130275009	5.662972536	6.598728844
3.412251225	9.019073338	9.319237833	5.932146118	6.601014551
5.118410056	8.270207731	9.369754895	5.662972536	6.788252032
3.28074047	8.437318517	8.696938126	5.965537748	6.529245772
2.8676842	8.380282433	8.965043248	6.008131033	6.473646135
3.666223702	8.251350954	9.250337716	6.151715432	6.798834115
2.23131829	8.863898624	8.559010567	5.716248753	6.37072549
2.446268465	8.524812133	8.782236963	5.257522498	6.718628066
3.410432065	9.109998366	9.404379681	6.461470618	7.013052603
5.981762979	8.249721575	9.157783132	5.496200964	6.518677378
2.62957585	8.59883957	8.654656873	5.950649334	6.556780374
0.324932093	8.542112158	7.831347449	5.408804863	6.23832844
3.527264804	8.59883957	8.326962095	6.104798215	6.43371408
2.919744052	8.885352358	9.128713756	5.817120018	6.578586255
4.819850739	9.224740205	9.150887575	6.677387268	7.075708136
0.085589304	6.63237235	6.173790444	7.644728168	6.932097563
4.278212695	9.391901647	9.267657893	6.271067616	7.02101333
2.950611604	8.770581935	8.727791201	5.950649334	6.356110675
2.238041323	8.463556144	8.550241083	5.223622849	6.412017988
1.803412133	8.359912339	7.704181012	6.191466478	7.014347844
2.64808068	8.511561403	8.695359488	5.728030284	7.157922989
0.146242951	6.377681762	5.805866659	6.547189109	5.679228191
1.024337477	8.582276599	7.937260531	6.662265498	7.040957383
3.519286641	9.147392064	9.314657151	6.51879542	7.267162974
5.464219299	7.93155794	10.07482568	6.674764985	7.388105583
0.11884729	7.613344976	7.489032223	6.255984024	7.01427593
2.716173444	9.088714977	8.959414456	5.519875687	7.109487897
5.771618388	8.304435581	8.443434743	5.495544387	6.808157134
0.052303737	6.778467598	5.96738331	7.472250895	6.966176009
3.364672174	9.064250463	8.680386322	5.493572067	6.758235216
4.48763528	9.065555047	9.361322616	6.005373531	6.87770942
2.404621341	8.240859881	7.952066369	7.648015254	7.080633085
3.426757499	8.653093806	8.945937247	6.171454405	6.957688553
3.084182603	8.969938769	9.273014665	6.137990862	7.120477362
3.682464068	8.840400717	9.159341782	6.60340351	7.183507037
3.92678594	8.986056186	9.000576922	6.173790444	7.02144184
3.869682011	8.703998044	10.05154887	6.522094961	7.319282418
4.144894631	8.602695464	9.173178349	7.147024736	7.554356051
4.536995307	8.618131175	9.424606239	6.655596434	7.036325153
4.012486603	7.990942659	8.974790192	5.964716403	6.980411633
5.343174808	8.480562445	9.229405482	6.327939972	6.646184388
5.956256119	8.320029288	8.850322725	6.23832844	7.019154331
5.301679186	8.911945136	9.200855543	6.554960544	7.058174027
2.146578523	7.695776387	8.62517909	6.317889701	6.962395864
4.637078651	9.201041279	9.340680686	6.349421727	7.226645807
3.442841602	8.354260114	9.285202925	6.199620402	7.369071677
6.27938983	8.028963781	9.137769691	6.270311249	6.744390318
2.276377239	8.424059889	8.445843305	6.483843362	6.83251552
0.433242518	5.926186202	5.225775578	7.620352324	6.159860661
4.279848674	8.415080778	8.916559759	4.993467311	6.514181412
4.117128574	8.468742214	8.296546582	5.989268401	6.517614369
3.365320584	8.35463667	9.550354904	6.028766133	6.983827895
3.577077602	8.346357476	9.537489286	5.971472406	6.912624401
0.049093551	7.527557563	6.473028511	6.017333142	6.612257871
0.375122121	6.877791856	5.843436872	6.371956589	6.314130867
3.938089604	7.941736724	8.975842621	6.61075169	6.770148333
4.278192043	7.591458255	7.413898318	5.739931857	6.35123774
2.523702979	8.664481552	9.474137462	6.118454407	6.57357038
3.42911141	8.591290912	8.64167378	5.662972536	6.423768942
4.027755231	8.11336683	8.080361343	5.667130447	6.39999439
2.838020827	8.283534614	8.970193089	6.078381172	6.850127288
2.419746755	8.346945706	9.339711129	5.480656284	6.855620634
3.877788849	7.605531976	8.921740563	5.567748216	6.144533525
0.058824889	6.425195746	6.144018552	6.955784156	6.142300059
3.648569126	9.141273223	8.974668686	6.114394782	7.534164473
0.528889525	8.15114886	6.584682797	6.486163113	6.71397781
2.702735974	8.728490883	8.904217323	5.765075532	6.454697767
3.367150929	8.681513726	9.242892757	6.49984945	6.909514728
1.49400242	8.451600294	8.352375206	5.75270969	7.066399437
0.232369405	6.420127865	5.383047198	6.072496701	6.579030895
3.492621735	9.046201321	9.138852975	5.466219745	6.915724433
0.061402714	5.994067391	5.480656284	6.533558366	6.277999482
0.526271428	6.556212033	5.37010139	4.986389255	6.53750496
1.427218783	8.453068497	7.242168766	5.695492747	6.277699093
0.116526465	6.786627927	6.091495978	7.878382813	6.98952043
3.24615689	9.417868237	9.448947746	6.645664667	7.752146246
3.348296392	7.452402788	5.730110324	6.08968473	6.710280959
3.384561207	8.489057099	9.6051516	6.723545383	7.140453671
2.590046103	9.427951856	9.049232225	5.950649334	7.02286888
3.381274653	8.826722879	8.532657047	6.37468695	7.026356547
0.282496486	8.899447008	9.759169048	6.377681762	7.265709893
5.674442828	7.847887682	9.423462684	5.832242915	6.851482299
2.744344579	8.587002831	9.283546232	6.500450734	7.243027306
4.842051331	8.057744959	8.741296308	5.163217449	6.994007209
5.837217053	8.413094151	9.110546568	5.887000228	7.199887993
0.257997975	8.469682253	8.044023057	7.246397098	6.531346114
3.755231442	9.015346879	9.475666406	6.594688891	7.123189837
4.028116316	8.884732127	8.873468075	5.991470797	7.075775766
3.729972763	9.064750292	9.937127339	6.42894759	7.569742241
3.632699221	8.506108018	8.515111065	5.776050735	6.900046651
3.394556179	9.057254472	9.906036304	6.388900306	7.625712376
1.427676922	9.042309825	8.923948152	6.472657753	7.201738019
5.528805931	9.033555474	9.368956503	6.139889197	7.093737486
4.814034858	7.894944405	8.029380828	5.337561193	6.256291005
3.377784203	9.318419597	9.130058314	6.533558366	7.176988791
5.561356192	8.073477876	7.050366087	5.605815582	6.627725616
2.334353027	9.048122587	8.240648933	6.213811785	6.756840714
3.954679081	8.297623309	9.285952364	6.024905169	7.403962944
2.912309452	9.092313319	9.605124647	6.269099871	7.174234731
3.911851726	8.77384272	8.827438804	6.240045701	6.970167422
2.904939838	8.704144044	9.096714695	5.803697238	7.014347844
0.190617743	7.38389046	5.605815582	6.139889197	6.556780374
3.3796956	9.138337272	9.333612324	6.030691039	7.063048896
3.053586644	8.696617249	8.654308186	6.291424411	6.798834115
0.013713674	7.043684558	6.820454141	6.311955864	6.451925252
2.403967207	8.293049202	8.251016938	5.898918086	6.981229628
2.422694211	8.518104816	9.1489925	6.013623331	6.77454514
4.24178169	9.031395522	9.211092099	6.272427637	7.486927479
4.227416643	9.101970902	9.871571617	6.294235668	7.882737613
2.288019822	9.929739926	10.4093143	6.880344028	7.615042266
3.372944678	8.861304766	9.086924514	6.211888414	7.266548467
4.037158777	9.475163156	10.00135084	6.32048372	7.356229197
0.570310852	9.29169177	7.069534658	6.693077342	7.521643071
6.444990882	9.699690646	10.32154504	6.266976421	7.517216752
3.124891922	9.104570896	9.853645838	6.623057189	7.174908646
3.276069384	9.031261566	9.697923575	6.696245338	7.458878292
3.344501496	8.760384071	9.556847806	6.269099871	7.042846219
0.587972946	8.288413852	8.31365623	6.046526351	5.976357351
1.280253221	7.973844495	7.543273627	7.343581875	6.88690034
0.054403982	8.13833115	7.710761045	7.580904073	7.169566136
2.811018921	9.220132284	9.985344001	6.556780374	6.967005726
0.962808322	8.954032945	8.625638576	5.216702811	6.480782836
3.3613115	9.12749776	9.19874542	5.902422199	7.776669423
4.261752195	9.676667254	9.7613109	6.461470618	7.271398375
[truncated: 10,510 more rows]
