# Supplementary material for: Distributed gene expression modelling for exploring variability in epigenetic function
Source: BMC Bioinformatics. 2016 Nov 5;17:446. doi: 10.1186/s12859-016-1313-1 (PMC5097851; doi:10.1186/s12859-016-1313-1)
Supplement: Additional file 1 — A single-node implementation of our code is provided for convenient reproduction of our experimental results. (ZIP 363 kb) [file 12859_2016_1313_MOESM1_ESM.zip › Code/LinearRegression.java]

import java.io.BufferedReader;
import java.io.FileReader;
import java.io.LineNumberReader;
import java.io.FileNotFoundException;
import java.io.IOException;
import java.util.Arrays;
import java.util.List;
import java.util.LinkedList;

public class LinearRegression {

  // RUN
  public static void main(String[] args) {
    LinearRegression experiment = new LinearRegression(); // create experiment instance
    ExperimentalData data = experiment.loadData("./k562.csv");  // load data

    //experiment.debugPrintMatrix(data, 12505, 12509);  // DEBUG

    // \theta* = min_\theta \sum^m_{i=1} (\theta^T x_i - y_i)^2
    // \theta* = (X^T X)^{-1} X^T y

    Model model = experiment.trainModel(data);
  }


  // TRAIN MODEL ON DATA ==========================================================================>
  public Model trainModel(ExperimentalData data) {
    final int M = data.X.length;
    final int N = data.X[0].length;

    // extract X and Y as matrices
    Matrix X = new Matrix(data.X);
    double[][] tmp = new double[1][M];
    tmp[0] = Arrays.copyOf(data.Y, M);
    Matrix Y = MatrixMathematics.transpose(new Matrix(tmp));  // column vector

    // CALCULATE A = X^T X (TESTED!)  ===============>

    // MAP LOGIC
    List<Matrix> partialA = new LinkedList<>();
    for (int row = 0; row < M; row++) {
      // subset X
      tmp = new double[1][N];
      tmp[0] = Arrays.copyOf(data.X[row], N);
      Matrix x_i = new Matrix(tmp);

      // add partial solution to list (NOTE: row vectors)
      partialA.add(MatrixMathematics.multiply(MatrixMathematics.transpose(x_i), x_i));
    }

    // REDUCE LOGIC
    Matrix myA = new Matrix(N,N);
    for (Matrix mat : partialA) {
      myA = MatrixMathematics.add(myA, mat);
    }

    //myA.print();  // DEBUG

    // CACLULATE b = X^T y (TESTED!) ===========>    

    // MAP LOGIC (exact same as above; factor out!)
    List<Matrix> partialB = new LinkedList<>();
    for (int row = 0; row < M; row++) { // DEBUG
      // subset X
      tmp = new double[1][N];
      tmp[0] = Arrays.copyOf(data.X[row], N);
      Matrix x_i = new Matrix(tmp);

      // subset Y
      tmp = new double[1][1];
      tmp[0][0] = Y.getValueAt(row, 0);
      Matrix y_i = new Matrix(tmp);

      // add partial solution to list (NOTE: row vectors)
      partialB.add(MatrixMathematics.multiply(MatrixMathematics.transpose(x_i), y_i));
    }

    // REDUCE LOGIC
    Matrix myB = new Matrix(N,1);
    for (Matrix mat : partialB) {
      myB = MatrixMathematics.add(myB, mat);
    }

    //myB.print();  // DEBUG

    // CALCULATE \theta = A^{-1} B (TESTED!) ========>
    Matrix theta = MatrixMathematics.multiply(MatrixMathematics.inverse(myA), myB);

    // DEBUG
    System.out.println("Coefficients:");
    theta.print();

    return null;  // FIX
  }

  // LOAD DATA FROM CSV ===========================================================================>
  // assumes 1-line header, N+1 cols where col[0] = Y, col[1..N] = X
  public ExperimentalData loadData(String file) {
    try {
      // calculate number of observations (M)
      LineNumberReader lnr = new LineNumberReader(new FileReader(file));
      lnr.skip(Long.MAX_VALUE);
      final int M = lnr.getLineNumber()-1;  // number of observations
      lnr.close();

      // calculate number of predictor variables (N)
      BufferedReader in = new BufferedReader(new FileReader(file));          
      final int N = in.readLine().split(",").length; // first line is the header

      // allocate storage      
      double[] Y = new double[M]; // vector of responses      
      double[][] X = new double[M][N]; // matrix of observations

      // populate Y and X from file
      String line = "";
      int m = 0;
      while ((line = in.readLine()) != null) {
        String[] splitLine = line.split(",");
        Y[m] = Double.parseDouble(splitLine[0]); // response
        X[m][0] = 1;
        for (int n = 1; n < N; n++) {
          X[m][n] = Double.parseDouble(splitLine[n]);
        }
        m++;
      }
      in.close();
      return new ExperimentalData(Y, X);      
    }
    catch (IOException e) {
      e.printStackTrace();
    }
    return null;
  }

  // CHECK CONTENT OF Y AND X MATRICES ============================================================>
  public void debugPrintMatrix(ExperimentalData data, int start, int stop) {
    System.out.println();
    for (int i = start; i < stop; i++) {
      System.out.print(String.format("%.3f ", data.Y[i]));
      for (int j = 0; j < data.X[0].length; j++) {
        System.out.print(String.format("%.3f ", data.X[i][j]));
      }
      System.out.println();
    }
    System.out.println();
  }

  // wrapper class for Y and X matrices
  public class ExperimentalData {
    double[] Y;
    double[][] X;
    private ExperimentalData(double[] Y, double[][] X) {
      this.X = X;
      this.Y = Y;
    }
  }

  // wrapped class for regression model
  public class Model {
    double[] theta;
    private Model(double[] theta) {
      this.theta = theta;
    }
  }
}
