# Supplementary material for: Distributed gene expression modelling for exploring variability in epigenetic function
Source: BMC Bioinformatics. 2016 Nov 5;17:446. doi: 10.1186/s12859-016-1313-1 (PMC5097851; doi:10.1186/s12859-016-1313-1)
Supplement: Additional file 1 — A single-node implementation of our code is provided for convenient reproduction of our experimental results. (ZIP 363 kb) [file 12859_2016_1313_MOESM1_ESM.zip › Code/README]

This single-node Java code allows simple validation of the results presented in the manuscript “Distributed gene expression modelling for exploring variability in epigenetic function”, by David Budden and Edmund Crampin.

Three simple steps:
- Compile Java source
- Run LinearRegression class
- Compare output to those in expected_output.png (from a slower R implementation)

For more information, please contact budden [at] csail [dot] mit [dot] edu.
